# Supplementary material for: Patient safety climate profiles across time: Strength and level of safety climate associated with a quality improvement program in Switzerland—A cross-sectional survey study
Source: PLoS One. 2017 Jul 28;12(7):e0181410. doi: 10.1371/journal.pone.0181410 (PMC5533316; doi:10.1371/journal.pone.0181410)
Supplement: S2 Table — Presented are the raw data underlying the reported findings. (XLS) [file pone.0181410.s003.xls]

## Sheet: Sheet1
hospital	language	work	age	gender	profession	management	yearsofprofex	hourscare	T	location	SV_01	SV_02	SV_03	SV_04	SV_05	SV_06	SV_07	SV_08	SV_09	SV_10_a	SV_10_b	SV_10_c	SV_11	SV_12	SV_13	SV_14	SV_15	SV_16	SV_17	SV_18	SV_25	SCS	SAQ_SC	SAQ_TWC	id1
12	1	ward	29	2	2	2	3		1	3	4	1	2	2	4	3	2	2		1	2	2	5	3	3	3	3	2	4	4	4	3	3	3	4
18	0	ward	30	2	2	2	3	6	1		2	4	5	3	4	5	4	3	1	3	4	4	4	5	3	4	5	2	4	4	4	4	3	4	6
18	0	ward	51	1	1	1	4	4	1		4	4	4	2	3	5	2	2	4	4	4	4	4	5	2	4	5	2	2	3	4	3	4	4	9
12	1	OR	55	2	2	2	5	1	1	3	4	4	3	4	3	4	3	4	3	4	3	3	4	2	2	3	4	3	4	4	3	3	4	4	10
18	0	OR	61	2	2	2	4	7	1		4	4	2	4	4	4	4	4	2	4	4	4	4		3	3	4	5	4	4	4	4	3	3	11
18	0	ward	47	2		2	5	6	1		4	4	5	5	5	4	4	5	3	5	5	2	5	4	3	1	4	4	4	5	4	4	4	5	14
18	0	ward	38	1	1	1	1	7	1		4	4	4	4	4	3	3	4	5	5	5	5	4	3	4	4	5	1	4	4	5	4	4	5	16
12	1	OR	30	2	1	2	2	2	1	3	3	3	2	2	3	4	3	1	4	5	3	3	5	5	3	2	5	5	5	5	3	4	3	4	20
12	1	OR	35	1	1	1	1	6	1	3	3	5	2	2	3	4	4	4	2	5			5	5		3	4	2	5	4	4	4	4	4	21
18	0	ward	55	2	2	2	5	4	1		4	3		4	4	4	3	3	3	2	4	4	4	3	3	3	4		4	4	4	4	4	4	24
18	0	ward	34	2	2	1	4	6	1		4	4	4	3	5	4	3	2	4	2	4	4	4	3	2	3	4	4	3	4	4	4	4	3	25
12	1	OR	29	1	2	2	1	6	1	3	4	4	2	5	4	4	3	4	4	4	4	2	4	4	3	4	5	3	4	4	3	4	4	5	30
12	1	OR	45	1	1	1	2	3	1	3	5	5	5	5	5	5	5	5	5	5	5	5	5	5	3	4	5	4	5	5	3	5	5	5	31
18	0	ward	38	2	2	2	5	5	1		4	3	1	2	3	5	3	1	2	1	4	4	5	3	3	2	5	2	2	4	4	3	3	3	32
12	1	ward	34	2	2	2	4	1	1		4	1	2	2	5	3	2	5	3	2	4	1	5	5	1	4	4	3	5	4	3	3	3	3	34
12	1	ward	45	2	2	1	5	2	1	5	4	4	3	4	4	3	4	3	4	4	4	4	4	4	3	3	4	4	4	4	3	4	4	4	37
12	1	ward	31	2	2	2	3	1	1	3	2	2	2	3	4	4	3	5	3	3	4	3	5	5	3	4	4	2	2	5	3	3	3	3	42
12	1	ward	30	2	2	2	3	2	1		3	3	3	3	3	3	3	3	3	2	4	3	4	3	3	3	3	3	4	5	4	3	3	3	52
18	0	OR	41	1	1	1	1	2	1		5	4	4	4	4	4	4	4	5	5	5	5	5	2	4	3	4	5	5	4	5	4	4	5	53
18	0	ward	29	2	2	2	3	6	1		5	4	4	4	5	4	3	2	4	3	4	3	5	2	4	3	4	4	2	3	4	4	4	4	55
18	0	OR	35	2	1	2	2	5	1		4	4	3	3	4	4	2	2	4	4	4	4	5	2	3	3	4	3	5	2	2	3	4	4	56
18	0	ward	60	2	2	2	5	5	1		2	4	3	3	4	1	4	4	2	2	5	4	5	2	2	4	5	4	4	2	4	3	3	4	57
12	1	ward	40	2	2	2	5	2	1	5	4	4	2	4	4	4	3	5	4	4	4	4	5	5	1	2	4	3	4	5	3	4	4	4	60
18	0	OR	57	2	2	2	5	3	1		5	5	5	5	5	5	5	5	5	5	5	5	5	5	4	4	5	5	5	5	5	5	5	5	61
12	1	OR	31	2	2	1	1	6	1	3	5	5	5	5	5	5	5	5	3	5	5	5	5	5	4	2	5	1	5	5	5	5	4	5	70
18	0	ward	30	2	2	2	2	7	1		4	4	4	4	4	5	4	4	4	5	5	5	5	4	4	2	4	3	5	5	5	4	4	4	72
12	1	OR	36	2	2	2	4	2	1	3	3	3	3	4	4	2	3	4	4	3	3	3	4	3	3	3	3	5	5	4	3	3	3	4	74
18	0	OR	27	1	1	2	1	2	1		4	5	4			3	4	3	4	4	5	3	4	3	4	5	4	4	4	4	5	4	4	4	75
18	0	ward	25	2	2	2	2	7	1		4	4	4	2	5	4	4	3	2	4	4	4	4	4	3	4	4	2	4	3	5	4	4	4	76
18	0	OR	38	1	1	2	4	4	1		2	3	3	3	4	4	3	3	3	5		3	4	4	4	2	4	4	3	3	4	3	3	4	78
18	0	OR	40	1	1	1	1	4	1		2	2	4	3	3	5	1	1	2	5	5	5	5	4	4	5	2	1	2	2	1	3	2	2	79
18	0	ward	22	2	2	2	2	6	1		2	4	2	2	3	4	2	4	1	1	4	3	4	2	3	2	2	3	4	2	3	3	3	3	80
18	0	OR							1		4	4	4	4	4	4	2	4	4	4	2	3	5	5	3	3	5	4	4	4	4	4	4	4	84
12	1	OR	43	1	1	1	4	2	1	5	4	4	3	4	4	4	4	4	4	4	4	4	4	4	3	3	3	4	4	4	4	4	4	4	85
18	0	ward	21	2	2	2	2	7	1		4	4	2	5	4	2	2	5	4	3	5	4	5	4			4	2	3	4	5	4	4	4	87
12	1	ward	28	2	2	2	2	5	1	3	4	4	3	4	3	4	4	3	4	4	4	2	3	4	4	2	4	3	3	3	3	3	4	4	90
18	0	ward	28	2	2	2	3	6	1		4	4	5	4	4	4	4	4	5	4	5	4	4	4	5	4	5	4	4	5	4	4	4	4	93
12	1	ward	31	1	2	1	3	7	1	3	2	2	3	4	4	5	4	4	3	2	4	3	4	4	3	4	5	3	4	5	4	4	4	4	94
12	0	OR	37	1	1	2	3	4	1	4	1	5	4	4	5	5	1	4	1	5	4	5	5	1	5	5	5	5	5	5	5	4	4	5	97
18	0	ward	25	1	2	2	2	7	1		4	2	4	5	4	2	3	2	1	3	5	4	2	2	3	5	4	4	2	3	4	3	3	4	101
12	1	ward	40	2	2	2	4	1	1	3	4	3	2	3	4	4	3	3	2	3	3	3	4	3	3	2	3	3	4	2	4	3	3	3	103
12	1	ward	26	2	2	1	2	1	1	3	5	3	4	3	4	5	3	4	3	3	4	4	4	2	3	3	4	3	4	3	3	4	4	2	104
12	1	ward	50	2	2	2	5	2	1	3	4	2	2	3	4	5	4	5	2	2	5	3	5	5	3	2	2	2	4	4	2	3	4	4	106
12	1	ward	29	1	2	2	3	1	1	3	4	3	4	4	4	4	3	4	3	2	4	2	5		4	3	5	3	2	4	4	4	4	4	108
12	1	ward	39	2		2	4	1	1	3	4	4	1	2	3	3	4	4	4	2	2	3	5	3	4	3	4	2	4	5	3	3	4	4	110
18	0	ward	48	2	2	2	5	6	1		2	4	4	4	4	4	4	2	4	4	4	3	4	2	3	3	4	4	4	4	2	3	3	4	112
12	1	ward	27	2		1	2	2	1	5	4	4	2	3	5	3	2	4	3	4	4	4	4	4	3	3	4	3	5	4	2	4	4	4	114
18	0	OR	35	2	1	1	3	4	1		5	5	5	5	5	5	4	4	4	5	5	5	5	4	3	3	4	4	5	5	5	5	5	5	116
12	1	ward	34	2	2	1	4	1	1		4	4	4	4	4	4	4	4	2	4	4	3	4	2	3	3	4	2	4	4	2	3	4	4	117
18	0	ward	24	2	2	2	1	6	1		4	4	4	5	5	5	4	5	4	3	4	5	5	4		3	5	4	3	4	5	4	4	5	120
18	0	OR	27	2	1	2	1	3	1		4	3	5	4	3	2	4	4	5	5	4	4	5	4		2	4		5	4	5	4	3	4	122
12	1	OR	30	1	1	2	2	4	1	3	5	4	4	4	4	3	1	4	1	4	1	3	5	3	1	4	5	4	5	4	3	3	4	3	124
18	0	OR	28	1	1	2	2	3	1		4	4	4	4	3	4	3	4	4	4	4	4	4	4	3	3	4	4	3	4	4	4	4	4	127
18	0	ward	58	2	2	2	5	5	1		4	5	5	5	4	4	5	5	3	2	4	5	5	5	4	3	4	3	4	4	1	4	4	4	129
18	0	ward	23	2	2	2	2	6	1		4	4	4	4	4	2	3	4	4	4	4	4	4	4	3	3	5	2	5	5	3	4	4	4	131
18	0	ward	25	2	2	2	3	6	1		5	4	4	5	4		2	4	3	2	5	5	5	4		3	4		3	4	4	4	4	4	136
18	0	ward	61	2	2	2	5	5	1		4	4	4	4	4	4	4	4	5	2	4	2	5	4	2	4	4	4	4	4	4	4	2	4	139
12	1	OR	43	2	1	2	2	4	1		2	3	4	4	5	5	3	2	4	5	4	4	3	1	4	4	4	3	4	5	4	4	4	4	141
18	0	ward	32	1	2	2	2	7	1		4	4	4	2	4	4	2	4	4	4	4	3	5	5	3	2	5	2	3	4	2	4	4	4	143
18	0	ward	30	2	2	2	4	6	1		5	4	4	5	5	4	3	4		4	5	4	4	4	2	3	4	4	2	4	4	4	5	4	145
18	0	OR	55	1	1	1	2	4	1		1	1		4	3	3	2	2	1	4	2		5	4	4	3	5	3	3	3	4	3	2	4	149
18	0	ward	30	2	1	2	2	6	1		4	4	4	4	4	5	4	4	4	5	5	5	5	4	3	3	5	5	5	5	4	4	4	5	152
12	1	ward	27	2	2	2	2	1	1	3	3	4	3	3	4	3	2	4	2	2	3	4	4	3	4	5	4	2	3	4	2	3	3	3	154
12	1	ward	39	2	2	1	4	2	1		4	4	4	4	4	4	3	4	3	4	4	4	5	5	3	4	4	4	4	4	4	4	4	3	155
12	1	OR	46	2	2	2	2	6	1	3	4	4	4	4	4	4	4	4	3	4	4	4	4	3	4	3	4	2	3	4	3	4	4	4	157
12	1	OR	47	2	2	1	5	5	1	3	3	4	3	4	4	4	4	4	4	4	4	4	5	3	3	3	4	4	5	5	4	4	4	4	158
18	0	OR	42	1	1	1	1	3	1		5	4	5	5	4	4	4	4	5	5	5	5	5	4	4	4	5	5	5	5	5	5	4	5	163
18	0	ward	48	2	2	2	5	5	1		4	4	4	4	5	2	2	2	2	1	4	4	5	2	3	4	4	3	4	4	3	3	3	4	164
18	0	OR	51	1	2	1	4	2	1		2	1	1	4	1	5	5	4	2	5	5	2	5	2	2	5	4	2	2	2	4	3	2	4	165
18	0	OR	37	1	1	1	2	2	1		5	5	5	5	5	5	4	5	5	5	4	3	4	4	4	2	4	5	5	4	4	4	5	4	166
18	0	ward	57	2					1		5	4	5	5	3	2	3	5	4	4	4	4		4	3	2	5	4	3	5	3	4	4	4	169
12	1	ward	35	2	2	2	4	2	1	3	1	1	2	2	5	4	2	3	1	1	2	3	5	5	1	1	1	2	3	3	4	2	2	1	170
18	0	OR	43	1	1	1	3	4	1		3	3	2	2	2	2	3	3	2	4	2	4	4	4	4	3	3	3	3	3	4	3	3	3	175
12	1	ward	25	2	2	2	1	1	1	3	3	5	5	5	5	4	4	5	5	5	5	5	5	5	3	4	5	2	4	5	5	4	5	4	180
12	1	ward	30	2	2	1	3	1	1	3	4	4	3	3	3	4	4	4	3	2	4	4	4	4	3	3	4	3	5	4	3	4	4	3	182
18	0	ward	29	1	2	2	2	7	1		2	2	3	5	4	4	2	4	2	2	5	5	4	2	1	3	3	2	3	2	3	3	3	3	187
18	0	ward	35	2	2	1	4	6	1		4	4	4	4	5	3	2	4	2	2	4	4	5	1	2	4	4	4	4	4	4	4	4	3	191
12	1	OR	59	1	1	1	4	3	1	3	4	5	5	5	5	4	5	4	5	5			5	5	4	3	5	2	5	5	4	4	5	5	192
18	0	ward							1		5	5	4	4	3	4		4	4	5	4	5	5	5			5	5	5	5		5	4	4	194
12	1	ward	27	2	2	2	3	6	1		4	2	3	4	4	4	3	4	3	3	3	3	4	4	4	2	4	1	2	2	3	3	3	3	195
12	1	ward	45	2	2	2	4	1	1	3	4	3	2	3	5	5	4	4	3	4	4	4	5	2	4	2	4	3	5	5	3	4	4	4	196
18	0	OR	52	1	2	2	5	6	1		5	5	5	5	5	5	5	5	4	4	5	5	5	4	4	5	5	1	1	5	5	4	4	4	200
18	0	ward	49	1	1	1	5	7	1		4	3	4	3	4	4	3	3		4	4	3	3	2	4	3	4	4	4	3	4	4	4	4	205
18	0	ward	53	2	2	2	5	6	1		4	4	4	5	5	5	4	4	4	5	5	5	4	4	5	4	4	5	5	4	5	4	4	5	207
18	0	ward		2	2	2	5	6	1		5	5	4	4	4	4	4	4	4	4	4	4	4	4	4	2	4	5	5	5	5	4	4	4	210
18	0	OR	38	1	1	2	1	2	1		5	5	5	5	5	5	4	5	5	5	5	5	2	2	3	1	5	5	5	5	5	4	5	5	212
18	0	ward	22	2	2	2	1	3	1		4	4	2	3	4	3	4	4	5	1	5	4	5	4	3	4	5	5	5	4	4	4	4	3	214
18	0	OR	35	1	1	2	2	5	1		5	5	5	3	3	3	3	4	4	5	3	3	5	1	2	1	5	5	4	5	5	4	4	5	216
12	1	ward	37	2	2	2	4	2	1	3	4	4	4	4	4	4	3	3	3	3	4	4	4	5	3	4	4	2	2	4	3	4	4	4	217
12	1	OR	36	1	1	1	2	3	1	5	4	4	4	4	4	4	4	4	4	4	4	4	5	5	3	4	5	2	5	5		4	4	5	224
18	0	ward	33	2	2	2	3	6	1		4	4	3	3	4	4	3	4	4	4	4	3	3	2	1	3	4	5	1	4	3	3	4	4	230
12	1	ward	51	2	2	2	5	1	1	5	4	3	4	4	4	4	4	4	4	4	4	4	5	5	4	4	4	3	4	5	4	4	4	4	235
12	1	OR	40	1	2	1	3	3	1	5	4	4	5	5	5	3	2	2	4	2	5	3	4	5	3	4	4	5	4	5	4	4	4	4	236
12	1	OR	42	2	2	1	4	5	1	3	2	1	2	2	4	4	2	1	5	4	4	4	5	2	2	4	2	2	3	4	3	3	3	3	239
12	0	ward	25	2	2	2	2	2	1	4	4	4	5	4	5	4	4	5	4	4	5	5	4	5	4	4	5	1	2	5	4	4	4	4	242
12	1	ward	36	2	2	2	4	1	1	3	4	4	3	4	4	4	4	4	3	4	4	4	5	5	4	3	4	2	4	4	5	4	4	4	245
12	1	OR	31	1	1	2	2	3	1	3	4	4	3	4	3	2	2	3	5	4	3	3	5	4	3	4	5	4	4	5	4	4	4	4	246
12	1	OR	23	2	1	2	1	4	1	3	3	4	5	5	5	1	3	3	4	4	3	3	5	5	3	3	5	3	5	5	2	4	3	3	247
18	0	ward	26	2	2	2	3	5	1		4	5	5	4	3	3	2	4	4	3	5	3	5	3		1	5	4	5	4	4	4	4	5	249
12	1	ward	31	1	2	1	3	4	1	3	4	2	3	4	4	4	3	2	3	2	4	2	4	3	3	4	4	3	3	4	3	3	3	4	252
12	1	OR	37	1	2	1	4	2	1	3	5	4	4	4	4	4	5	4	4	5	5	4	5	5	5	2	4	2	4	4	4	4	4	4	253
12	1	ward	53	2	2	1	5	1	1	3	2	3	1	5	4	4	3	4	3	4	4	4	5	4	3	3	4	4	4	5	3	4	4	4	254
12	1	ward	27	1	2	2	1	2	1	3	4	4	5	4	3	4	5	3	5	2	5	4	5	5	3	2	4	4	5	4	4	4	4	4	256
12	1	OR	36	1	1	1	4	4	1	3	4	5	4	5	5	5	3	4	4	5	4	4	5	5	4	2	4	4	4	5	4	4	5	5	258
12	1	OR	25	2	1	1	1	4	1	5	5	4	5	5	4	2	4	3	4	5	5	4	5	5	5	3	5	3	5	5	3	4	3	5	263
18	0	ward	24	2	2		3	7	1		2	4	3	4	4	4	3	3	2	4	4	4	4	3	3	4	4	3	2	4	5	3	3	3	266
12	1	ward	50	2	2		4	1	1		3	2	2	3	5	2	4	4	3	3	3	2	5	5	5	4	5	4	4	4	4	4	3	4	268
12	1	OR	41	1	2	2	2	6	1	3	2	2	2	2	2	2	3	2	3	2	2	2	5	3	3	3	4	3	4	4	4	3	2	4	269
12	1	ward	40	2	2	2	4	1	1	5	4	4	1	5	4	3	3	2	3	3	3	5	4	3	3	4	5	3	4	5	3	4	3	4	272
12	1	ward	35	2	2	2	4	1	1	5	2	1	2	2	4	1	4	5	2	2	4	3	5	5	4	1	4	1	4	5	5	3	2	3	273
12	0	ward	30	1	1	2	2	5	1	3	5	5	5	4	4	4	4	5	4	4	4	4	4	4	3	3	4	2	4	4	4	4	4	4	274
18	0	ward	22	2	2	2	1	7	1		5	4	4	4	5	2	2	4	3	4	5	5	5	4	4	3	5	5	4	5	3	4	4	4	279
12	1	OR	42	2	2	1	5	5	1	3	4	5	3	4	5	3	4	4	5	4	4	4	5	4	4	4	5	3	3	5	2	4	4	5	280
12	1	ward	50	2	2	1	5	2	1	3	3	3	3	3	5	4	4	3	3	3	4	4	5	2	3	1	5	5	5	5	5	4	3	3	283
18	0	ward	22	2	2	2	2	6	1		3	4	4	4	4	4	5	4	4	4	4	4	4	4		3	4	3	4	5	4	4	4	4	289
12	1	OR	34	1	1	1	4	4	1	3	5	5	5	5	4	5	3	4	5	5	3	2	5	5	3	3	5	3	5	5	3	4	5	4	292
12	1	OR	35	1	1	2	3	2	1	3	4	5	3	4	4	3	3	4	4	5	5	4	5	5	5	4	5	2	4	4	4	4	4	4	293
12	1	ward	21	2		2	1	1	1	3	4	4	3	5	4	4	5	5	4	5	5	5	5	5	3	3	5	2	4	5	3	4	4	5	294
12	1	OR	32	2	2	2	2	6	1	3	4	4	2	4	4	3	1	4	2	2	2	3	5	4	3	3	4	1	2	5	3	3	4	3	295
12	0	ward	37	2	2	2	4	4	1	4	4	4	4	4	5	5	3	4	4	4	2	2	3	1	3	4	5	3	4	2	4	4	4	4	296
18	0	ward	31	2	2	2	4	7	1		4	4	3	4	4	2	3	3		4	4	3	5	3	2	3	4	3	4	5	5	4	3	4	297
12	0	OR	40	1	2	2	3	5	1	4	5	5	5	5	5	5	5	5	5	5	5	5	5	2	4	3	5	5	5	5	5	5	5	5	303
18	0	ward	28	1	2	2	2	7	1		4	4	2	2	4	4	2	4	2	1	4	4	4	4	4	3	4	2	4	4	5	3	4	3	307
18	0	ward	32	2	2	2	2	5	1		4	4	4	5	4	4	4	4	4	4	5	4	4	4		3	5	5	4	4	5	4	4	4	309
18	0	ward	40	2	2	2	4	6	1		2	2	4	4	2	4	2	1	2	4	4	5	4	2	2	2	4	2	2	3	2	3	2	3	310
18	0	ward	33	2	2	2	3	6	1		4	1	3	4	3	4	4	2	1	2	3	5	5	1	3	3	4	3	5	3	3	3	2	3	311
12	1	ward	40	2	2	1	4	1	1	3	4	4	2	3	3	4		3	3	3	4	4	4	3	3	3	4	2	3	4	3	3	4	4	315
18	0	ward	31	2	2	2	3	5	1		4	3	4	4	4	4	2	3	4	4	4	4	4	3	3	1	4	4	4	4	4	4	4	4	318
18	0	OR	34	2	1	2	3	7	1		4	4	4	4	3	4	3	4	2	4	4	3	5	4	4	5	5	3	3	2	3	4	4	4	323
18	0	ward							1		4	4	4	4	4	5	3	4	4	5		3	3	3	4	2	4	5	4	4	5	4	4	5	327
18	0	ward	24	2	2	2	2	6	1			4	4	4	4	4	2	2	2	2	4	4	5	4		4	5	4	4	5	4	4	3	4	329
18	0	OR	44	1	1	2	4	5	1		3	3	3	3	5	5	4	3	4	4	4	5	4	4	2	4	4	4	4	4	4	4	4	4	331
12	1	ward	34	2	2	1	3	1	1	3	3	2	2	4	4	3	3	4	3	2	2	4	5	5	3	2	4	2	5	4	4	3	3	4	335
12	1	ward	25	2	2	1	1	1	1	3	4	4	3	4	4	2	4	4	4	3	4	4	4	4	4	3	4	2	3	4	3	4	4	3	336
18	0	ward	45	1	2	2	5	6	1		2	3	3	3	4	4	4	4	2	3	5	4	5	4	3	3	4	2	3	4	3	3	3	3	338
18	0	OR	52	2	1	2	5	3	1		5	5	5	4	4	5	4	4	5	4		4	5		3	3	4	5	5	4	5	4	5	5	341
12	1	ward	32	2	2	2	3	1	1	3	4	4	4	5	5	3	4	4	3	3	4	4	5	5	4	4	4	5	5	4	2	4	4	5	343
12	1	OR	36	2	2	1	2	6	1	3	5	5	4	5	5	4	4	4	5	5	5	5	5	5	5	3	5	1	4	5	4	4	5	5	344
12	1	ward	25	2	2	2	2	2	1	3	4	4	3	4	4	4	3	3	4	3	3	3	4	4	2	3	4	3	3	5	2	3	4	3	349
12	1	OR	27	2	2	2	2	1	1	5	4	1	2	2	4	3	3	4	1	2	2	1	3	2	1	2	3	2	4	2	5	3	3	3	350
12	1	OR	47		2	2	5	3	1	5	2	3	1	2	3	2	1	4	3	3	4	4	5	4	1	4	5	1	5	5	2	3	3	3	353
12	1	OR	35	1	1	1	1	3	1	5	4	4	4	4	4	4	4	4	4	4	4	4	4	4	4	4	4	2	2	4	4	4	4	4	355
18	0	ward	52	1	2	1	5	2	1		5	5	5	5	5	5	5	5	5	5	5	5	5	4	5	5	5	5	5	5	5	5	5	5	356
18	0	ward	42	2	2	2	4	6	1		4	5	2	4	5	5	4	2	1	1	4	3	5	4	4	2	5	1	1	5	5	3	4	4	358
12	1	OR	35	2		2	4	6	1	5	3	4	3	3	4	4	5	2	4	4	4	4	5	5	3	3	5	1	1	4	4	4	3	3	359
18	0	OR	33	2	1	2	3	2	1		3	4	4	3	3	3	4	4	3	5	4	5	5	5	3	3	4	4	5	4	5	4	3	4	361
18	0	OR	31	2	1	2	2	7	1		2	4	4	3	4	4	3	1	3	4	4	3	4	3	3	2	4	4	3	4	3	3	3	4	363
18	0	ward	40	2	1	1	1	2	1		5	5	5	5	5	5	5	5	4	5	5	5	5	5	5	3	5	5	5	5	5	5	5	4	364
12	1	OR	61	2	2	2	5	6	1	5	2	4	1	1	3	4	3	5	2	1	1	2	2	5	4	4	4	2	2	5	5	3	3	4	365
18	0	OR	46	2	1	2	3	6	1		4	3	3	2	1	5	3	1	1	2	2	3	5	5	3	4	3	2	3	2	2	3	3	4	366
12	1	ward	39	2	2	2	4	1	1	3	4	4	3	4	4	4	4	4	4	3	4	4	5	4	4	4	4	3	4	4	3	4	4	4	370
18	0	OR	44	1	1	2	4	7	1		2	3	3	3	2	4	3	1	2	4	4	2	5	1	3	3	4	3	2	4	4	3	2	4	373
18	0	ward		2	2	2	5	4	1		4	3	4	4	4	4	3	4	3	3	4	4	4	4	3	3	4	3	4	4	3	4	4	2	375
12	1	OR	48	2	2	2	5	5	1	3	4	4	2	4	5	3	4	4	3	3	3	3	5	3	4	4	4	3	4	5	3	4	4	4	376
18	0	ward	19	2	2	2	1	6	1		4	4	5	5		1		5	5	5	5	5	2	2	4	3	5		2	4	4	4	4	4	377
18	0	ward	36	2	2	2	4	5	1		4	4	4	4	3	4	4	4	4	5	5	4	5	4	3	2	4	2	4	4	4	4	4	4	379
12	1	ward	40	2	2	1	4	2	1	3	4	3	2	4	4	4	4		3	4	4	4	5	4	4	1	4	4	2	4	3	4	3	4	381
12	0	ward	24	2	2	2	1	7	1	4	4	4	4	4	5	4	5	4	5	4	5	5	5	4			5	2	5	5	4	4	4	5	382
18	0	ward	26	2	2	2	2	6	1		2	4	4	5	2	3	2	4	2	3	5	5	1	2	4	3	3	3	1	2	5	3	3	3	387
12	1	ward	27	1	2	1	1	1	1	3	4	3	4	2	4	4	4	5	4	3	5	5	4	4	3	2	5	4	5	5	4	4	4	4	391
12	1	ward	59	2	2	1	4	1	1		4	4	4	5	4	4	4	4	4	3	4	4	4	4	4		5		4	5	4	4	4	4	392
18	0	ward	58	2	2	2	5	5	1		4	4	4	4	4	4		3	1	2			4	4	3	2	4	4	4	4	4	4	3	4	395
18	0	ward	33	2	2	2	3	7	1		3	4	4	4	4	4	2	2	4	4	4	2	2	2	4	5	4	3	4	4	2	3	3	3	397
18	0	ward							1		2	2	3	2	3	4	2	3	2	2	4	4	4	3	3	2	4	3	2	2	4	3	3	3	399
18	0	ward	58	2	2	1	5	2	1		2	3	4	5	2	1	4	4	4	4	4	4	5	2	3	4	4	5	5	4	5	4	3	4	400
12	1	OR	30	1	2	1	2	6	1	3	4	4	3	5	4	3	5	4	5	4	4	3	4	5	3	3	5	3	4	5	3	4	4	5	402
18	0	OR	23	2	1	2	1	4	1		4	4	4	4	4	3	3	5	4	5	4	5	5	5	3	3	4	4	4	4	4	4	4	4	403
12	1	OR	27	2	1	1	1	3	1	5	4	3	2	2	3	2	3	2	4	3	3	5	5	5	3	4	3	4	5		4	3	3	4	406
12	1	ward	35	2	2	1	1	1	1	3	4	4	3	3	4	4	5	5	5	4	4	4	5	1	3	3	4	2	4	4	3	4	4	4	407
12	1	OR	34	1	1	1	3	4	1	3	4	4	4	4	5	5	3	2	5	5			5	5	2	2	5	5	5	5	5	4	4	4	408
18	0	OR	29	2	1	2	2	6	1		4	4	5	5	5	4	4	4	4	4	5	4	5	4	3	4	5	5	5	4	4	4	4	4	412
18	0	OR	25	1	1	2	1	3	1		2	2	2	4	3	1	2	2	2	4	5	4	5	4	3	4	4	2	2	4	3	3	2	3	414
12	0	OR	55	1	1	1	4	4	1	4	5	4	5	3	5	5	3	2	4	5	5	2	5	2	3	4	4	3	2	5	5	4	4	4	417
12	1	OR	37	1	1	2	2	5	1	3	4	4	4	4	4	4	3	3	4	4	4	4	5	4		3	4	4	4	4	4	4	4	4	418
12	1	OR	53	1	1	1	2	3	1	5	4	4	3	5	5	4	4	3	5	5	4	3	4	3	5	2	2	5	4	5	4	4	4	4	419
18	0	ward	28	2	2	2	3	6	1		4	4	4		4	4	4	2	4	4	5	5	4	4		3	5	5	5	5	5	4	4	4	421
18	0	ward	56	1	2	1	5	4	1		5	5	4	5	5	5	5	4	4	4	4	4	4	4	3	3	5	5	5	4	5	4	5	4	422
18	0	ward	30	1	1	2	2	7	1		5	4	4	3	2	1	4	4	4	4	4	3	4	4	3	4	4	3	4	4	3	4	3	4	423
18	0	ward	38	2	1	2	4	4	1		4	5	5	4	3	5	4	4	5	4	5	4	5	4	3	3	5	3	4	4	4	4	4	4	425
12	1	ward	43	2	2	2	4	2	1	3	3	2	1	2	4	3	3	3	3	2	4	4	5	5	3	4	4	2	4	5	2	3	3	3	427
18	0	ward	33	2	2	2	3	6	1		4	4	4	4	4	2	2	4	4	2	4	4	4	4	2	2	5	3	4	4	4	4	4	4	430
18	0	ward	44	2		2	5	3	1		4		4	4	4	4	4	4		4	4				2		5			5		4	4	5	434
12	0	ward	43	2	2	2	4	3	1	4	5	4		2	5	5	2	5	2	4	4	3	2	2	4	2	5	4	5	4	5	4	4	4	439
12	1	OR	45	2	2		4	5	1		4	4	3	4	4	4	3	4	5	4	4	3	5	5	5	4	5	2	4	5	3	4	4	4	440
12	1	OR	62	1	1	1	4	7	1	3	3	4	4	5	3	4	4	3	4	3	4	3	4	4		3	3	3	3	5	3	4	3	4	441
18	0	ward	46	2					1		3	3	4	4	3	3	3	4	5	4	4	4	3	3	3	3	3	3	3	3	3	3	3	3	442
12	1	ward	30	2	2	1	3	1	1	3	4	4	3	4	4	3	4	5	4	2	4	4	5	4	4	2	4	1	4	5	2	4	4	4	444
12	1	ward	29	2	2	2	2	2	1	3	4	4	3	4	4	2	3	3	3	3	4	3	4	4	2	2	4	4	3	5	3	3	3	4	447
18	0	ward	32	2	2	2	4	6	1		3	2	4	4	4	4	5	2	2	3	5	5	5	4	1	5	4	3	4	4	5	4	3	3	450
18	0	OR	30	2	1	2	3	7	1		2	3	4	3	3	4	3	4	3	2	3	4	5	4	3	3	3	4	4	4	5	3	3	3	452
12	0	ward	26	2	2	2	2	3	1	4	4	4	4	4	4	2	3	4	4	4	4	4	4	1	3	3	4	3	5	4	4	4	4	4	456
18	0	ward	21	2	2	2	1	6	1		4	4	5	5	3	1	4	5	5	4	5	5	3	3	4	4	5	3	4	5	4	4	4	5	457
12	1	OR	33	2	1	1	3	3	1	3	2	3	3	3	3	3	3	3	3	3		3	3	3	3	2	3	3	3	3	3	3	3	3	459
12	1	OR	40	1	2	2	4	6	1	5	5	4	2	4	3	4	1	2	3	4	5	5	5	3	2	4	4	2	5	5	4	4	3	4	460
18	0	ward	25	2	2	2	1	7	1		4	4	5	4	5	3	3	4	3	4	4	4	4	2	3	4	5	3	2	4	4	4	4	5	461
12	1	ward	30	2	2	1	3	1	1		3	4	3	4	4	4	4	3	4	3	4	4	4	4	4	3	4	3	5	4	3	4	4	4	462
18	0	ward	34	2	2	2	4	4	1		4	4	4	4	4	4	2	4	4	4	4	5	5	2	4	4	5	4	4	4	4	4	4	4	464
18	0	ward	60	1	2	1	5	2	1		3	4	5	5	4	5	5	4	4	4	5	5	5	2	4	4	4	5	4	4	4	4	4	4	467
18	0	OR	36	2	2	2	4	2	1		4	4	2	2	3	3	2	2	2	4	4	4	4	2	3	2	4	3	2	3	2	3	3	3	470
18	0	OR	35	2	1	2	3	3	1		4	4	4	4	3	4	4	2	3	4	3	3	5	5	3	3	4	4	4	4	4	4	3	4	471
18	0	ward	51	2	2	1	5	4	1		4	3	2	3	4	4	4	4	4	2	4	4	2	2	4	2	4	4	4	4	4	3	4	4	473
12	1	OR	28	2	2	2	3	1	1	5	3	2	2	2	3	3	3	3	1	2	4	4	5	3	2	3	4	2	5	1	4	3	3	3	477
18	0	ward	50	2	2	2	5	5	1		4	4	4	4	4	4	4	4	4	4	5	4	5	5	4	2	4	4	2	4	4	4	4	4	478
18	0	ward	56	1	2	2	5	7	1		2	2	4	2	4	4	2	2	2	4	2	1	5	4	3	5	4	2	4	4	2	3	3	3	480
18	0	OR	45	2	2	1	5	2	1		3	4	3	4	4	3	3	4	3	2	4	4	5	2	3	4	4	4	3	4	4	4	4	3	483
12	0	OR	45	1	1	1		4	1	4	3	4	5	2	5	4	1	2	3	5	5	5	5	4	4	4	4	3	2	3	5	4	3	4	486
18	0	ward	30	2	2	2	3	7	1		3	4	4	4	3	4	3	2	2	4	4	3	5	4	3	4	4	2	2	4	3	3	3	4	487
12	1	OR	31	1	1	2	1	3	1	3	4	4	3	4	5	4	3	4	5	4	4	4	5	4	3	4	4	4	5	5	2	4	4	4	490
18	0	OR	37	2	2	2	4	3	1		4	4	4	4	4	4	4	4	4	4	4	5	5	1	3	3	4	5	4	5	2	4	4	4	491
12	1	ward	36	2	2	2	3	2	1	3	2	2	4	4	4	3	4	5	2	2	4	3	4	2	3	2	2	2	3	5	5	3	3	3	492
12	1	ward	35	2	2	1	4	1	1		3	3	3	4	4	4	4	3	4	2	3	2	4	4	3	2	3	3	4	4	4	3	3	3	494
12	1	OR	30	1	2	2	1	6	1	3	5	4	3	4	4	3	4	4	4	4	4	4	4	3	3	2	4	4	4	5	3	4	4	4	495
18	0	ward	34	2			4	5	1		2	2	3	3	3	4	3	5	4	4	5	4	4	4	4	4	4	1	3	4	4	4	3	4	496
18	0	ward	22	2	2	2	1	6	1		4	4	4	4	4	5	5	4	4	3	5	4	5	3	3	4	4	2	2	3	4	4	4	4	498
18	0	OR	32	1	1	2	2	2	1		2	4	2	2	2	1	2	2	4	4	4	4	4	3	3	4	2	4	4	2	3	3	3	2	503
12	1	ward	33	2	2	2	3	1	1	3	3	4	3	4	4	4	2	4	4	4	4	4	4	2	3	4	4	2	2	4	3	3	4	4	504
18	0	OR	40	2	2	2	4	5	1		4	4	4	3	4	4	3	2	4	4	4	4			2	4	4	3	4	4	3	4	4	4	508
18	0	ward		2	2		4		1		3	5	2	2	3	4	3	3	3	3	3	3	3	3	3	3	3	3	2	4	3	3	3	3	511
18	0	ward	60	1	2	2	5	5	1		4	4	5	4	3	4	4	2	4	4	4	4	4	4	4	4	5	2	5	4	4	4	4	5	514
18	0	OR	34	1	1	2	3	7	1		3	4	4	4	3	2	3	2	4	5	5	4	5	4	5	5	4	5	5	3	2	4	3	4	515
12	1	OR	36	2	2	2	4	4	1	3	5	4	4	5	4	4	3	5	4	4	4	3	3		4	4	5	2	3	5	3	4	4	4	516
18	0	OR	46	1	2	2	4	6	1		4	4	4	4	4	5	4	4	5	4	3	3	5	5	3	5	4	2	2	5	4	4	4	4	517
12	1	ward	36	2	2	1	4	3	1		2	2	1	3	3	3	3	4	3	4	4	4	5	3	4	4	4	1	4	5	3	3	3	3	520
12	1	ward	31	2	2	2	3	1	1	3	4	4	3	5	5	4	4	4	4	4	5	4	5	4	5	3	4	3	4	5	4	4	4	4	521
18	0	ward	42	2		2	3	7	1		5	5	5	5	3	3	3	3	4	5	5	5	5	4	4	3	5	5	5	5	4	4	4	5	522
12	1	OR	28	2	1	2	1	3	1	3	5	5	4	4	4	4	3	4	4	4	4	3	5	5	3	3	4	3	5	5	4	4	4	4	523
18	0	OR	44	2	2	2	5	5	1		4	4	4	3	4	4	4	3	4	3	4	4	4	3	4	4	4	3	2	4	3	4	4	4	524
18	0	ward	54	2	2	2	5	6	1		4	5	2	4	5	5	4	2	1	1	4	3	5	4	4	2	5	1	1	5	5	3	4	4	525
12	1	OR			1	2		2	1	3	3	4	3	3	4	2	2	2	4	3	2	2	5	4		4	4	3	4	4	4	3	3	3	526
18	0	ward	32	2	2	2	3	5	1		4	4	4	4	4	4	4	3	4	3	3	3	5	5	3	4	4	4	3	3	2	4	4	4	527
12	1	ward	26	1	2	1	2	1	1	5	3	3	2	2	5	3	3	3	1	2	5	2	5	5	2	3	4	2	2	2	2	3	3	3	531
18	0	ward	50	2	2	2	5	3	1		4	4	3	4	4	4	3	4	3	2	3	4	4	3	2	4	4	4	3	3	4	3	4	3	533
12	0	ward	61	2	2	2	4	4	1	4		4	4	4	5	5	4	4	4	4	4	4	5	4	3	3	4	4	4	5	4	4	4	4	534
12	1	ward	30	2	2	1	3	1	1	3	3	4	3	4	4	4	3	4	2	2	3	2	4	2	3	3	4	4	4	4	3	3	4	4	535
18	0	OR	49	1	1	1	5	3	1		5	5	5	5	5	5	3	4	4	5	3	3	4	3	3	2	4	4	4	4	5	4	5	4	536
18	0	OR	30	2	1	2	1	3	1		3	4	4	4	5	3	3	4	4	4	4	4	5	5	3	3	4	3	3	3	3	4	4	4	537
18	0	ward	53	2	2	2	5	6	1		4	4	2	2	4	4	3	2	2	1	4	4	5	1	2	4	4	3	4	2	4	3	3	3	540
18	0	OR	30	2	1	2	2	3	1		4	5	4	3	3	5	4	3	3	4	1	3	3	4	3	5	2	3	4	3	4	3	4	3	548
12	1	OR	33	2	1	2	3	7	1	3	4	4	3	4	4	3	3	4	4	4	3	3	4	4	3	2	3	3	4	3	4	3	4	4	549
12	1	OR	36	2	1	1	3	3	1		5	5	5	5	5	5	5	5	5	5	5	5	5	5	5	2	5	5	5	5	1	5	5	5	552
18	0	OR	33	2	1	2	3	7	1		2	2	2	2	3	3	4	2	3	4	4	4	4	3	3	3	5	5	4	4	4	3	2	3	554
12	0	ward	26	2	2	2	1	7	1	4	4	4	4	4	3	4	4	4	3	3	3		5	2	4	3	4	2	4	4	3	4	3	4	555
12	1	ward	48	2	2	1	5	2	1	3	4	3	2	4	4	4	4	4	4	2	4	3	4	4	3	3	4	5	5	5	3	4	4	4	557
18	0	ward	49	1	2	2	5	5	1		4	4	4	4	2	4	3	4	4	2	4	4	4	3	4	4	4	5	3	2	2	4	4	3	558
18	0	OR	35	2	1	2	3	6	1		2	2	4	4	3	4	3	4	3	4	4	4	4	3	3	4	4	4	4	4	4	4	3	4	559
18	0	OR	47	2	2	2	5	5	1		4	4	2	4	1	1	2	4	3	4	4	5	5	2	2	4	4	4	3	4	4	3	3	4	563
12	1	ward	47	2		1	5	2	1	3	4	2	2	3	4	4	3	4	2	2	4	4	5	5	4	3	5	2	5	4	4	4	3	3	564
12	1	ward	33	2	2	2	3	1	1	3	4	4	1	4	4	2	4	4	4	3	4	4	4	4	4	2	4	2	5	4	2	3	4	4	567
12	1	OR	33	2	1	2	3	7	1	3	3		2	5	5		1	5	3	4	4	2	5	2	4	4	5		4	5	2	4	4	5	569
18	0	OR	32	2	1	2	2	3	1		5	5	5	5	5	5	5	4	3	5	3	2	5	5	4	5	5	1	1	5	5	4	5	5	571
18	0	OR	35	2	1	2	3	4	1		2	3	2	3	4	2	2	4	2	4	2	3	5	2	3	3	4	3	3	3	3	3	3	4	577
18	0	ward	48	2	2	1	4	2	1		4	4	5	5	4	3	3	4	4	4	4	4	4	4	3	2	4	4	4	4	4	4	4	4	579
18	0	ward	31	1	2	1	4	3	1		3	2	1	2	2	3	4	1	3	1	4	4	2	1	4	4	2	1	2	2	4	2	2	2	581
18	0	OR	30	1	1	2	2	3	1		4	4	4	4	4	4	3	4	4	5	4	3	5	5	4	2	4	4	4	5	4	4	4	4	586
12	1	ward	39	2	2	2	3	2	1	3	1	1	3	2	5	5	3	3	4	2	5	4	5	4	3	3	2	3	5	4	3	3	3	2	587
18	0	ward	51	2	2	2	4	3	1		4	4	4	3	4	4	4	4	3	3	4	4	5	4	2	2	4	1	3	4	4	4	4	4	590
12	1	ward	43	2	2	1	5	1	1	5	4	4	4	5	5	4	4	4	3	4	4	4	5	3	3	3	5	4	4	5	4	4	4	4	598
12	1	OR	42	1	1	1	3	3	1	3	5	5	5	5	5	5	4	3	5	5	5	3	3	3	3	2	4	4	5	5	3	4	5	5	599
18	0	ward	35	2	2	2	4	4	1		4	4	4	2	4	4	2	1	3	4	4	4	4	2	2	3	4	4	4	4	4	3	3	4	602
18	0	ward		2	2	2	5	6	1		5	4	4	3	4	4	4	2	4	2	4	4	3	4	3	4	4	3	2	5	3	4	4	3	606
18	0	ward	38	2	2	2	4	4	1		3	4	5	5	2	5	3	2	5	4	5	2	4	1	2	3	4	4	2	2	5	3	4	4	607
18	0	ward							1		4	5	5	4	5	3	4	3	3	4	4	4	5	5		4	5	2	5	5	5	4	4	4	614
12	1	ward	59	2	2	2	5	1	1		5	4	2	3	5	3	4	1	2	2	4	2	5	4	3	3	5	3	5	5	4	4	3	5	616
12	0	ward	51	2	2	1	5	4	1	4	5	4	4	4	5	5	2	2	4	4	5	4	5	5	2	2	5	4	2	4	5	4	4	4	617
18	0	OR	36	1	1	2	2	2	1		4	4	4	4	4	4	3	3	3	5	4	4	4	3	3	3	4	5	5	3	4	4	4	4	618
18	0	OR	26	2	2	2	3	4	1		2	1	4	4	4	3	4	3	4	5	5	5	5	4	3	2	4	2	2	4	4	4	3	4	619
18	0	OR	49	1	1	1	3	4	1		5	5	5	5	5	5	5	5	5	5	5	5	5	5	5	5	5	5	5	1	5	5	5	5	620
18	0	ward	36	2	2	2	4	5	1		3	2	3	3	2	3	3	1	1	2	2	2	2	2	2	3	4	3	4	2	3	2	2	3	623
18	0	OR	45	1	2	1	4	4	1		4	4	4	3	5	5	4	3	4	5	5	5	5	4	3	5	4	4	5	4	5	4	4	4	626
18	0	OR	38	1	1	1	2	4	1		4	4	3	3	4	3	3	3	4	4	3	3	4	3	3	3	3	3	2	3	4	3	4	3	627
18	0	ward	58	2	2	1	5	2	1		4	3	4	4	5	5	4	4	5	4	5	5	5	2	4	2	4	5	5	4	3	4	4	5	630
18	0	ward	43	2	2	1	2	5	1		4	3	4	3	4	5	3	2	2	3	4	4	4	1	4	4	4	2	4	3	4	3	3	4	631
12	1	ward	46	2	2	2	4	1	1	3	4	4	1	4	4	3	3	4	2	3	3	3	5	5	5	3	4	2	4	4	4	4	4	4	632
12	1	ward	40	2	2	1	3	2	1	3	3	4	3	4	4	2	5	5	4	4	5	5	5	5		3	5	2	5	5	5	4	4	4	634
18	0	OR	33	2	1	2	3	3	1		5	5	5	5	4	4	4	2	3	5	4	4	5	5	3	2	4	3	4	3	4	4	4	4	637
12	0	ward	29	2	2	2	3	4	1	4	4	5	4	4	4	4	4	4	4	3	4	4	4	4	3	3	4	4	4	4	4	4	4	4	638
18	0	OR	31	1	1	2	2	1	1		4	4	4	4	4	4	4	4	3	4	2	4	4	4	3	4	4	3	2	3	4	4	4	4	639
18	0	ward		1	2	2	5	6	1		1	1	3	1	4	1	1	1	5	1	1	3	3	1	1	5	5	5	5	3	1	2	3	4	640
12	1	OR	24	2		1	2	7	1	3	4	4	4	4	5	4	4	2	1	3	3	3	5	2	4	3	4	4	3	5	2	3	3	3	641
18	0	ward	55	2	2	2	5	7	1		4	4	4	4	2	5	4	4	4	4	5	5	5	4	2	4	5	5	4	4	5	4	4	4	647
18	0	ward	54	2	2	2	4	6	1		4	4	4	2	3	2	2	2	2	4	2	4	4	4	3	1	2	2	2	4	3	3	3	3	651
18	0	OR	46	1	1		4	4	1		2	1	2	2	2	4	2	2	2	2	4	2	5	5	3	4	4	4	3	4	2	3	2	2	652
18	0	ward	39	1	2	2	4	6	1		5	5	5	5	4		5	4	4	4	4	4	4	5	5	3	4	5	3	4	4	4	5	4	653
18	0	ward	45	2	2	2	5	4	1		3	2	4	2	4	5	2	4	2	1	4	4	5	5	3	4	4	3	4	4	4	3	3	4	654
18	0	OR	26	2	2	2	1	6	1		4	4	4	3	4	4	3	4	4	4	4	4	4	3	2	4	5	3	3	4	3	4	4	4	655
18	0	ward	20	2	2	2	3	3	1		4	4	4	4	4	2	4	3	2	4	5	4	4	4	3	4	4	3	4	5	4	4	3	3	656
12	1	ward	38	1	2	2	4	1	1	3	3		2	4	3	3	3	2	3	3	3	2	4	4		4	5	3	4	4	3	3	3	3	657
18	0	OR	34	2	1	2	3	7	1		4	4	4	3	4	4		4	4		3	3	5	3	4	4	4	3	4	3	4	4	4	4	659
18	0	OR	30	1	1	2	1	2	1		5	4	4	4	4	4	4	3	5	4	4	4	5	5	1	3	5	3	5	5	2	4	4	4	664
18	0	ward	61	2	2	2	5	5	1		3	4	4	4	4	4	3	4	2	2	4	3	3	2	3	3	4	4	4	4	4	3	4	3	665
18	0	ward	31	2	2	2	3	3	1		4	4	4	4	3	3	4	4	5	5	5	4	4	4	3	2	4	4	4	5	5	4	4	4	666
12	1	OR	28	2	1	1	2	7	1	5	5	5	5	5	5	5	5	5	5	5	5	4	5	5	3	4	5	2	5	5		5	5	5	668
12	1	ward		2	2				1		4	3	3	4	4	4	3	4	3	4	4	4	5	4	3	3	4	2	4	4	4	4	4	4	670
18	0	ward	41	2	2	2	4	4	1		5	5	5	5	5	2	2	4	4	4	5	4	4	5	2	3	5	5	5	5	5	4	4	5	672
18	0	ward	50	1	2	2	5	6	1		4	4	5	5	4	5	4	4	4	4	5	4	4	3	4	3	4	5	5	4	5	4	4	4	674
18	0	OR	34	1	1	2	2	2	1		2	2	3	3	3	2	3	4	3	3	3	3	5	3	5	5	3	3	3	3	3	3	3	3	675
18	0	OR	47	1	1	2	5	4	1		4	5	4	4	3	5	4	2	4	4	4	4	5	5	5	2	4	5	4	4	4	4	4	4	679
18	0	OR	32		1	2	2	5	1		2	2	4	4	5	5	4	4	2	5	3	3	5		4	1	4	4	2	2	2	3	3	3	680
18	0	ward	47	1	1	1	4	7	1		5	4	5	4	5	5	5	4	3	4	4	4	5	4		4	4	4	3	4	4	4	4	4	682
12	1	OR	32	2	1	2	2	2	1	3	2	2	4	4	4	1	2	2	3	4	4	4	5	3		2	4	4	4	4	4	3	2	4	683
18	0	ward	51	2	2	2	5	5	1		5	4		4		5	4	4	4	5	5	4	4	4	3			4	2	4		4	4	4	684
18	0	OR	49	2	1	1	3	2	1		2	4	4	4	4	4	4	4	3	5	5	5	5	4	4	2	4	3	5	4	3	4	4	4	685
12	1	OR	37	1	1	1	2	7	1	3	4	4	5	5	4	4	4	3	3	4	4	4	5	2	4	3	5	4	3	5	4	4	4	5	688
18	0	ward	48	1	2	2	5	7	1		5	4	4	4	4	4	4	4	4	4	5	5	4	4	4	4	4	5	5	5	3	4	4	4	691
18	0	ward	46	2	2	1	5	4	1		4	4	4	4	5	5	4	4	3	5	5	5	4	4	4	2	4	4	4	4	5	4	4	4	692
18	0	OR	58	1	2	2	5	6	1		4	3	4	3	3	4	1	4	3	3	3	3	5	3	4	4	4	3	2	5	3	3	4	4	693
18	0	ward	33	2	2	2	4	5	1		4	3	5	5	5	5	5	5	3	4	5	4	5	3	3	3	5	3	3	4	5	4	4	4	694
12	1	ward	41	2	2	1	4	1	1	3	3	3	2	4	4	3	4	3	3	4	4	4	4	4	4	2	3	3	4	4	3	3	3	4	695
18	0	ward	57	2	2	2	5	6	1		4	4	5	5	4	4	4	4	4	4	5	5	5	5	4	4	4	2	4	5	4	4	4	4	696
18	0	ward	31	1	1	2	2	7	1		5	5	5	5	4	4	4	4	4	5	5	4	4	4	3	2	5	5	5	4	5	4	4	4	698
18	0	ward	24	2	2	2	1	7	1		4	4	2	4	3	2	2	4	1	1	4	4	3	1	3	2	4	4	2	3	3	3	3	3	699
12	1	ward	44	1	2	1	4	1	1	3	2	4	2	4	3	4	3	4	3	2	4	4	5	4	3	3	4	4	4	5	3	4	4	5	702
12	1	ward	24	2	2	2	2	4	1	3	5	3	2	3	5	3	4	3	1	4	4	4	4	5	3	2	4	1	2	4	4	3	3	3	703
12	1	ward	29	2	2	2	2	1	1	3	4	4	3	5	5	2	4	4	4	4	2	2	5	5	3	3	4	3	5	5	3	4	4	4	705
12	1	OR	32	2	2	2	3	3	1	3	1	2	1	1	2	2	2	2	2	1	1	1	5	1	2	2	3	1	3	5	5	2	2	2	707
12	1	ward	28	2	2	2	2	1	1	3	1	1	1	2	3	3	3	3	4	3	3	4	4	3	3	3	4	3	3	4	3	3	2	3	710
18	0	ward	48	2		2	3	4	1		3	4	4	4	5	5	5	5	5	5	2	5	4	4	3	4	4	4	3	4	4	4	4	4	712
12	1	OR	48	1	1	1	5	3	1	5	4	4	4	4	4	4	4	3	4	5	4	4	4	4	4	3	4	4	4	4	4	4	4	4	713
12	1	ward	30	2	2	2	3	1	1	3	4	4	3	4	4	4	4	4	3	4	4	3	4	4	4	3	4	3	4	4	4	4	4	4	718
18	0	OR	29	1	1	2	2	2	1		2	2	4	5	4	4	3	4	3	4	2	5	5	4	3	5	4	3	5	4	3	4	3	4	719
12	1	OR	58	2	2	1	5	6	1	3	3	3	2	3	4	3	4	4	4	4	4	4	4	3	4	4	5	4	4	5	2	4	3	4	721
12	1	ward	36	2	2	2	4	1	1	5	3	1	1	3	4	2	4	4	2	2	4	3	5	5	4	1	4	1	4	5	1	3	3	2	722
12	1	OR	53	2	2	2	3	4	1	3	4	5	3	4	5		4	4	3	4	5	5	5	5	3	3	5	3	5	5	3	4	4	5	723
18	0	ward	57	2	2	2	5	3	1		3	3	4	4	5	3	3	3	4	2	4	3	5	4	4	3	4	4	4	4	5	4	4	4	724
18	0	ward	27	2	2	2	2	6	1		4	5	4	4	5	4	5	4	4	4	4	4	5	5	4	4	5	4	4	4	4	4	4	3	726
12	1	OR	47	1	1	1	4	5	1		3	2	4	4	2	2	3	3	2	2	2	3	2	4	2	3	2	3	2	2	3	3	2	2	729
18	0	OR	39	1	1	2	2	5	1		4	4	4	3	3	4	3	3	4	5	5	3	5	3	3	4	4	4	2	2	4	4	4	4	731
18	0	ward	49	2	2	1	5	3	1		4	3	4	4	4	5	4	4	4	3	4	4	5	3	3	3	4	3	4	4	4	4	4	4	732
18	0	ward	62	2	2	2	5	4	1		4	4	4	4	4	4	4	4	2	2	4	4	4	4	4	4	4	5	5	5	4	4	4	4	734
12	1	OR	33	1	1	2	3		1	3	5	4	4	5	4	4	4	4	4	5	4	4	5	4	4	2	5	4	5	5	4	4	4	5	737
18	0	ward	54	2	2	2	5	5	1		4	4	4	4	3	4	4	4	4	4	4	4	4	4	4	3	4	2	4	4	4	4	4	4	739
12	1	OR	65	1	1	2	5	4	1	4	5	4	3	4	2	2	4	2	4	4	4	3	3	4	4	2	4	4	3	4	3	3	3	4	740
12	1	ward	37	1	2	2	3	1	1	3	3	4	1	1	3	4	4	3	2	2	2	2	4	2	4	1	4	2	3	4	3	3	3	3	742
18	0	ward	54	2	2	2	5	6	1		5	4	5	5	4	5	4	4	4	5	5	5	5	5	4	2	5	1	5	5	5	4	4	5	745
12	1	OR	30	1	1	2	2	2	1	3	4	5	5	2	1	2	4	5	5	5	5	4	5	5	4	5	5	3	5	3	4	4	4	5	747
18	0	ward	44	2	2	2	5	2	1		4	4	4	4	4	4	4	4	4	4	5	4	5	4	5	3	5	3	5	5	5	4	4	5	750
12	1	OR	38	2	2	1	4	4	1	3	4	4	4	4	4	4	3	4	4	4	4	4	5	5	5	2	5	4	5	5	4	4	4	4	753
18	0	OR	42	1	2		5	5	1		5	4	5	5	4	5		4	4	5	5	5	5	4	4	3	4	3	4	4	4	4	4	4	757
12	1	ward	24	2	2	1	2	1	1	3	4	3	2	3	4	4	4	3	4	2	3	2	4	5	3	4	4	2	4	5	4	3	3	3	759
12	1	OR			1	2		2	1	3	3	4	3	3	4	2	2	2	4	3	2	2	5	4		4	4	3	4	4	4	3	3	3	760
18	0	ward	49	2	2	2	5	5	1		4	4	4	5	4	5	4	4	4	2	5	4	4	3	4	3	5	2	5	4	3	4	4	4	761
18	0	ward	25	2	2	2	1	6	1		4	4	4	5	3	3	4	4	4	4	4	4	5	3	4	3	4	2	5	5	4	4	4	4	765
18	0	OR	44	1	1	1	2	5	1		5	5	5	5	5		4	4	4	4	4	3	5	5	5	2	4	5	5	4	5	4	5	4	769
18	0	ward	50	2	2	1	5	2	1		5	5	5	5	5	5	5	4	4	4	4	5	5	5	5	4	5	5	5	4	5	5	5	5	770
18	0	ward	54	2	2	2	5	7	1		2	3	4	4	4	5	2	2	2	5	5	4	5	4	2	3	4	4	4	4	4	4	3	4	775
18	0	OR	57	2	2	1	5	4	1		4	5	5	5	5	5	3	2	4	5	5	5	5	4	3	5	5	2	4	2	4	4	4	5	776
12	1	ward	50	1	2	1	1	2	1	3	4	3	4	4	5	5	4	5	4	4	4	4	4	4	5	3		1	5	5	4	4	4	4	779
18	0	ward	34	2	2	2	3	4	1		4	4	4	4	4	5	4	4	1	3	4	4			3	3	4	2	2	4	4	4	3	4	780
12	1	OR	45	1	1	1	4	2	1	5	4	3	3	4	4	4	4	3	4	4	4	4	5	5	5	2	4	5	5	4	2	4	4	3	782
18	0	ward	52	2	2	1	5	1	1		3	3	3	4	4	5	4	2	3	2	5	2	3	2	4	5	4	4	4	3	4	3	3	3	787
18	0	ward	31	2	1	2	2	5	1		4	2	4	4	2	4	4	4	4	4	4		3	3	3	2	4	5	5	4	3	4	4	4	793
12	1	ward	40	2	2	1	4		1	3	4	4	3	4	4	4	4	4	4	4	4	3	4	4	4	4	5	3	3	4	3	4	4	4	803
18	0	OR	44	1	1	1	4	2	1		4	4	4	4	5	3	4	3	4	5	4	4	4	3	3	1	3	5	5	5	4	4	4	4	811
12	0	OR	56	1	2	2	5	6	1		4	4	5	4	5	3	3	5	5	3	5	5	5	3	4	3	4	5	5	5	5	4	4	5	812
12	1	ward	47	2	2	2	5	1	1	5	3	3	2	2	3	1	3	2	3	2	4	4	5	5	3	3	4	3		4	3	3	2	3	813
18	0	OR	48	2	2	2	4	6	1		4	4	4	4	3	4	4	4	4	4	3	4	5	4	4	3	4	4	4	4	4	4	4	4	816
18	0	OR	45	2	2	2	5	6	1		4	4	4	4	4	4	4	4	4	5	5		5	5		3	4	5	5	4	3	4	4	4	818
18	0	ward	61	2	2	1	5	4	1		4	4	4	4	5	5	4	4	4	4	5	5	2	2		3	4	3	2	4	5	4	4	4	819
18	0	ward	22	2	2	2	3	7	1		4	4	4	4	4	2	2	2	4	2	4		5	2	2		4	4	2	4	2	3	3	3	820
18	0	OR	55	2		2	5	1	1		4	4	3	3	4	4	3	4	3	2	4	3	5		3	2	4	2	3	4	4	3	4	3	822
18	0	OR	37	2	1	2	2	3	1		4	4	4	4	3	3	3	3	4	3	2	2	3	3	3	4	4	4	4	3	3	3	3	3	823
12	1	ward	30	1	2	1	3	1	1	3	4	3	1	3	4	4	4	3	4	2	5	2	5	5	3	4	4	1	5	5	3	4	4	4	828
12	1	ward	45	2	2	1	5	3	1		4	5	5	5	4	4	4	3	3	4	5	4	5	4	3	2	5	3	4	5	3	4	4	4	830
18	0	ward	55	2	2	2	5	5	1		5	3	4	4	4	2	2	2	4	2	4	5	4	4	2	3	4	5	5	4	4	4	3	4	834
12	1	OR	50	2	2	2	4	7	1	3	4	4	1	2	3	3	4	3	4	3	3	3	4	4	3	4	4	3	3	5	3	3	3	3	836
18	0	ward	32	2	1	2	2	7	1		4	4	5	4	3	4	3	4	3	5	5	5	3	3	3	2	4	5	5	4	4	4	4	4	840
12	1	ward	35	2	2	1	4	1	1	3	3	3	2	4	4	4	3	4	3	4	4	3	5	5	4	4	3	2	4	4	3	4	4	4	843
18	0	ward	51	2	2	2	5	3	1		1	1	2	1	2	4	1	2	1	1	4	4	1	1	1	1	4	5	2	4	4	2	2	3	847
18	0	ward	29	2	2	2	3	7	1		4	4	4	4	4	3	2	3	4	4	4	4	2	2	1	4	3	1	2	2	3	3	4	4	849
12	1	ward	47	2	2	2	4	2	1	3	2	4	4	4	3	3	4	3	4	4	4	4	4	4	3	3	4	3	4	4	3	4	3	3	854
18	0	OR	52	2	2	2	4	3	1		4	4	4	5	5	5	5	4	5	4	5	5	5	5	5	4	5	4	5	5	5	5	5	4	857
18	0	ward	57	2	2	2	5	5	1		2	2	2	2	4	4	4	3	4	3	4	4	5	4	4	4	5	4	2	3	2	3	3	4	858
18	0	OR	39	1	1	2	3	3	1		4	4	3	3	4	3	3	2	2	4	4	4	4	4	3	2	3	3	4	5	4	3	3	4	863
12	0	ward	46	2	2	2	4	6	1	4	4	4	4	4	4	4	4	4	4	4	4	4	5	4	4	4	3	2	4	5	3	4	4	4	872
12	1	ward	30	2	2	2	3		1	3	4	3	3	4	4	4	2	4	3	2	4	5	4	4	2	3	5	1	5	4	3	3	4	4	873
12	1	OR	50	2	2	1	4	5	1		1		1	3	5	1	5	5	1	4	4	5	5	4	4	2	5	3	5	5	5	4	3	4	875
12	1	OR	28	2	1	2	1	2	1	3	1	3	3	4	4	4	4	2	4	4	4	4	5	4	3	5	4	4	5	5	3	4	3	3	877
12	1	OR	54	2	2	2	4	6	1		4	5	3	4	4	4	4	4	4	4	4	4	5	5	4	4	3	3	4	4	3	4	4	3	879
18	0	ward		2	2	2	4	6	1		2	4	1	1	2	4	1	2	2	1	4	4	4	4	2	5	2	1	3	2	1	2	3	3	882
18	0	OR	35	2	1	2	1	3	1		4	3	4	4	4	3	4	3	4	5	3	4	5	4	4	3	4	4	4	3	4	4	3	3	884
18	0	ward	47	2	2	1	5	2	1		3	2	2	4	3	4	2	3	4	2	4	4	5	1	1	3	4	5	2	4	4	3	3	3	887
18	0	OR		1				3	1		4	3	4	3	2	5	3	2	4	4	4	4	5	5	4	4	3	4	2	2	4	4	3	4	889
18	0	ward	51	2	2	2	5	3	1		2	2	4	3	3	4	2	5	2	2	3	3	5	2	3	3	4	1	2	3	5	3	3	4	890
12	1	ward	32	2	2	2	3	1	1	3	3	2	3	3	4	4	4	5	2	3	3	4	5	5	3	2	5	3	5	4	5	4	4	5	891
12	1	OR	59	2	2	1	5	4	1	3	5	5	5	4	5	5	5	5	5	5	5	5	5	5	3	2	4	2	5	5	4	4	5	5	893
18	0	ward	53	2	2	2	5	6	1		5	5	2	2	4	4	2	4	2	2	4	5	5	4	2	4	5		4	5	4	4	4	4	894
18	0	OR	30	1	1	2	2	2	1		2	3	2	2	2	2	4	1	3	2	2	2	5	4	3	2	4	2	2	2	3	3	2	2	897
12	1	OR	31	2	1	1	2	4	1	5	4	4	4	4	4	3	3	4	4	4	4	4	4	4	3	4	4	5	5	4	2	4	4	4	904
12	1	ward	27	2	2	2	2	1	1	3		1	2	1	5	3	2	5	3	1	5	3	5	5	4	5	5	2	5	5	2	3	3	4	905
12	1	ward	36	2	2	2	3	2	1	3	4	2	3	3	2	4	4	4	4	4	4	4	4	5	5	4	3	5	5	4	4	4	3	4	906
12	1	ward	53	2	2	1	5	2	1	3	4	5	1	5	5	4	4	4	2	4	5	4	5	5	3	2	4	3	5	5	4	4	4	3	907
12	1	ward	39	2	2	2	4	5	1	3	4	4	3	4	5	3	3	4	4	4	4	4	5	5	5	3	5	4	4	4	3	4	4	4	910
12	1	ward	32	2	2	1	3	1	1	3	4	2	4	4	2	2	4	4	2	4	4	4	5	2	3	2	3	2	2	5	4	3	3	3	911
12	1	OR	40	2	1	1	4	5	1	3	4	4	2	5	5	5	2	4		4	5	4	4	3	4	3	2	4	2	5	4	4	4	4	912
12	1	OR	58	1	1	1	5	4	1	5	2	4	4	4	3	4	4	2	4	4	4		5		1	3	4	5	5	5	2	4	3	5	914
12	1	OR	34	2		2	3	5	1	3	4	3	2	2	5	2	3	3	3	4	4	4	5	2	3	2	3	3	4	5	3	3	3	3	915
12	1	OR	24	1	1	2	1	2	1	3	5	5	5	4	4	5	4	4	4	4	4	4	4	4	4	4	4	1	2	4	5	4	5	5	917
12	1	OR	40	2	2	2	3	6	1	3	5	3	3	4	4	4	2	4	3	4	4	4	4	3	3	3	4	2	4	5	3	4	4	4	920
12	1	ward	42	1	2	2	4	1	1	3	4	3	3	2	4	4	4	2	3	3	2	3	4	3	3	3	4	3	3	4	3	3	3	3	923
12	1	ward	45	2	2	2	5	1	1		3	2	1	4	4	3	4	3	2	2	4	4	5	3	2	2	4	2	5	5	3	3	3	4	925
12	1	ward	25	2	2	2	2	1	1			5	5	4	5	5	5	5	5	4	4	4	5	5	3	5	5	1	5	5	4	4	5	4	929
12	1	OR	46	1	1	1	4	3	1	3	4	4	2	4	4	2	3	1	4	5	4	5	4	2	4	4	2	5	4	5	3	4	3	4	930
18	0	ward		2	2			6	1		4	4	4	4	4	4	4	3	4	4	4	4	4	4	4	2	4	4	3	2	2	4	4	3	932
18	0	ward	50	2	2	2	5	6	1		4	4	4	4	5	5	5	4	5	5	5	5	5	5	5	4	5	1	5	5	1	4	4	4	936
12	1	ward	38	2	2	2	4	1	1	5	4	3	2	3	4	3	3	3	2	3	3	3	4	4	3		4	3	5	4	3	3	3	4	937
18	0	OR	44	2	2	2	4	1	1		4	5	4	4	4	5	3	5	5	4	4	3	5	4	4	3	4	2	3	4	3	4	5	4	938
18	0	OR	31	2	2	2	1	6	1		5	4	5	5	5	5	5	5	5	4	5	4	5	5	2	2	4	4	5	4	5	4	5	4	939
12	1	OR	40	2	2	2	4	7	1	3	4	3	1	4	5	2	3	3	2	2	2	2	5	1	4	3	4		2	4	4	3	3	3	942
12	1	ward	43	2	2	1	3	1	1	3	4	4	3	4	4	5	4	4	3	5	5	5	4	4	3	2	4	3	4	5	3	4	4	4	945
12	1	ward	27	2	2	2	2	2	1	3	2	2	2	3	4	4	3	4	2	4	4	4	5	5	3	3	4	3	4	4	2	3	3	2	947
12	1	ward	31	2	2	1	3	1	1	3	4	4	2	4	4	5	4	4	4	2	2	4	3	3	2	2	4	3	2	5	3	3	4	4	949
12	1	ward	37	2	2	1	4	1	1	5	3	1	1	2	4	2	4	4	2	2	4	3	5	4	4	2	4	1	4	5	1	3	2	2	950
12	1	OR	40	1	1	1	4	4	1	3	4	2	1	2	2	4	1	1	4	2	4	3	5	4	3	2	4	2	4	4	4	3	3	3	952
18	0	OR	47	1	1	1	2	5	1		5	4	5	5	3	5	1	4	4	4	4	3	5	4	2	5	5	2	2	2	5	4	4	5	953
12	1	ward	41	2	2	2	4	2	1	3	3	2	4	5	5	4	3	5	3	3	4	3	5	5	2	2	5	3	5	5	3	4	4	4	954
12	1	OR	41	1	2	2	4	6	1	5	4	3	2	4	3	4	2		3	4	2	4	5	4	2	3	4	2	3	5	2	3	4	4	956
12	1	ward	30	1	2	1	3	6	1	3	4	3	3	3	4	4	3	4	4	3	3	3	4	3	4	4	4	3	3	5	3	4	4	4	957
12	1	OR	27	2	1	2	2	2	1	5	4	4	3	5	5	2	4	3	4	4	4	4	5	3	3	2	4	4	4	5	3	4	4	4	963
18	0	ward	58	2	2	1	5	2	1		4	4	4	4	4	5	4	4	4	5	5	5	4	4	3	4	4	4	4	5	5	4	4	4	964
18	0	ward	30	2	2	2	2	7	1		4	4	5	4	5	4	3	4	4	4	5	5	4	4	3	2	4	5	5	5	4	4	4	4	965
12	1	ward	26	1	2	1	2	1	1	3	2	2	2	3	3	4	4	2	3	3	3	2	3	3	2	3	2	1	5	5	4	3	3	3	966
18	0	ward	47	1	2	2	5	5	1		2	3	4	4	3	4	3	4	3	4	5	3	4	2	4	4	4	5	5	4	4	4	3	4	968
18	0	ward	31	2	2	2	2	6	1		4	4	4	2	4	4	4	2	4	4	4	4	4	2	2	2	4	4	4	4	4	4	4	3	969
18	0	OR	38	1	1	1	2	5	1		4	4	4	4	4	5	4	4	4	4	4	3	5	4	5	3	4	5	4	5	4	4	4	4	970
12	1	ward	34	1	2	1	4	1	1	3	4	4	4	4	4	3	4	4	3	4	4	4	4	4	4	3	4	2	4	4	3	4	4	4	973
12	1	ward	60	2	2	1	5	6	1	3	5	5	4	5	5	4	5	4	5	5	5	5	5	4	5	4	4	5	5	5	1	5	5	5	975
18	0	OR	28	2	2	2	1	6	1		5	5	5	5	5	4	4	4	4	5	5		5	5	4		4	5	5	4	4	5	5	4	979
18	0	ward	24	2	2			6	1		3	5	5	5	4	3	5	4	3	4	4	4	4	4		3	4	5	5	5	5	4	4	4	983
18	0	ward		2	2	1	5	2	1		3	4	2	4	4	5	4	3	4	2	4	5	4	4	4	3	4	3	4	2	4	4	4	4	985
12	1	ward	39	2	2	1	3	5	1	5	2		4	4	3	4	3	2	4	4	4	4	5	4		2	4	4	4	5	4	4	3	4	986
18	0	ward	26	2	2	2	2	7	1		4	3	3	3	4	4	2	2	2	3	3		5	4	1	5	4	4	4	3	4	3	3	3	990
12	1	ward	39	2		2	4	2	1	3	4	4	5	5	4	3	2	5	3	2	4	3	4	2	3	2	4	3	2	4	4	3	4	3	994
18	0	OR	44	1	1	1	2	5	1		2	4	5	5	4	4	3	2	3	4	3	5	5	5	5	3	4	2	2	4	4	4	3	4	995
12	0	OR	57	1	1	2	5	3	1	4	3	4	4	4	2	4	2	1	4	3	4	4	5	5	3	2	4	3	5	4	4	4	3	4	996
12	1	ward	38	2	2	1	4	1	1	3	3	4	3	4	5	4	4	4	4	2	4	3	4	4	3	3	4	3	4	5	3	4	4	4	997
18	0	ward	33	1	1	2	1	1	1		2	2	1	1	2	2	3	2	2	2	2	2	2	2	3	2	2	4	4	2	2	2	2	2	998
18	0	OR	29	2	1	2	2	4	1		1	3	5	5	5	5	5	5	4	5	4	5	5	2	3	4	5	5	5	5	4	4	4	5	1001
18	0	ward	29	1	2	2	3	6	1		2	3	2	3	3	4	4	4	2	1	4	4	5	5	4	2	5	3	4	4	5	3	3	3	1002
18	0	OR	37	2	1	2	1	6	1		4	4	4	3	4	4	3	2	4	4	4	4	5	5	3	4	4	4	4	4	4	4	4	4	1005
18	0	OR	34	1	1	2	2	4	1		4	4	5	4	3	4	5	3	4	4	4	4	5	4	4	3	4	4	4	4	4	4	4	4	1006
12	1	ward	41	2	2	1	4	2	1	3	2	4	2	4	5	3	4	4	3	4	4	3	5	2	3	4	5	2	4	5	3	4	4	4	1007
18	0	OR	49	2	2	1	4	5	1		4	4	4	5	4	4	4	4	3	4	4	4	5	4	4	2	4	4	4	4	5	4	4	4	1009
12	1	ward	32	2	2	2	3	1	1	3	4	4	4	4	4	4	4	2	3	4	4	2	5	4	3	3	4	2	4	5	3	4	4	4	1012
18	0	ward	60	2	2	2	5	6	1		4	2	1	1	4	1	4	1	1	4	2	5	1	1	4	4	5	1	4	3	1	3	3	3	1014
18	0	ward	49	2	2	2	5	4	1		5	5	4	4	4	5	4	3	5	5	5	2	4	2	1	3	4	4	5	4	5	4	5	5	1015
12	1	ward	37	1	2	2	4	1	1	3	4	4	3	4	3	4	3	3	4	4	4	4	4	4	4	4	4	3	4	4	4	4	4	4	1024
18	0	ward	42	2	1	1	4	7	1		5	5	5	5	5	5	5	5	5	4	4	4	3	2	5	3	5	5	5	5	5	5	5	5	1028
12	1	OR	32	2	1	2	3	7	1	3	5	4	2	5	5	3	2	4	4	5	5	5	5	5	3	3	5	3	5	5	3	4	4	4	1029
12	1	ward	28	2	2	1	2	2	1		4	3	3	3	4	4	2	4	2	3	4	3	4	4	4	2	4	1	4	4	2	3	3	4	1031
12	1	ward	44	2	2	2	5	2	1		1	2	1	4	4	2	2	4	2	3	4	4	2	1	3	4	4	2	4	4	2	3	3	3	1032
18	0	OR	37	2	1	2	4	2	1		4	4	3	3	2	2	1	4	4	4	4	4	4	5	5	4	3	3	4	4	4	4	4	4	1033
18	0	OR	36	1	1	2	3	4	1		4	4	4	3	3	3	2	2	3	4	4	4	5	4	2	3	4	3	4	4	4	3	3	3	1034
18	0	ward	27	1	2	2	2	5	1		3	4	1	2	4	4	2	1	4	2	5	4	3	4	3	4	4	1	1	3	2	3	3	3	1037
18	0	ward	34	2	2	2	4	4	1		3	1	2	1	4	2	1	1	1	1	4	3	2	2	2	1	2	2	2	1	2	2	2	2	1038
18	0	OR	43	2	2	2	4	7	1		4	2	4	4	4	4	2	2	2	4	4	4	5	4	2	5	4	4	4	4	3	4	3	4	1042
12	1	ward	51		2	1	5	2	1	5	4	4	5	5	5	4	3	5	5	5	5	5	5	4	3	4	5	5	4	5	3	4	4	4	1043
12	0	ward	47	2	2	2	5	5	1	4	4	5	5	4	5	3	3	5	4	4	4	1	5	4	1	3	5	1	5	5	5	4	4	4	1044
18	0	ward	22	2	2	2		6	1		4	4	4	5	5	4	4	5	4	3	4	5	4	3	4	3	4	2	5	5	5	4	4	3	1047
12	1	ward	25	2	2	2	2	1	1	5	3	2	2	3	4	4	3	4	2	1	3	1	3	4	3	3	3	1	5	5	3	3	3	3	1049
12	1	ward	30	2	2	2	3	2	1	3	2	4	4	4	4	4	4	4	4	4	4	4	4	3	3	4	4	3	4	5	3	4	4	4	1050
12	1	ward	45	2	2	2	5	2	1	3	3	3	1	3	4	4	3	3	2	2	4	4	5	5	2	2	3	2	4	4	2	3	3	3	1051
12	1	OR	52	1	2	2	4	5	1	5	4	4	4	4	4	3	3	2	4	4	4	4	5	5	4	2	4	4	5	5	4	4	4	4	1053
12	1	ward	37	2	2	2	4	1	1	5	3	1	3	3	4	1	4	4	2	1	4	4	5	4	2	2	3	3	4	5	1	3	2	2	1054
12	1	ward	30	2	2	2	3	2	1	3	4	2	3	2	4	4	3	4	2	4	4	3	5	2	3	2	4	2	4	2	5	3	3	2	1055
18	0	OR	42	1					1		2	3	4	4	2	3	2	1	1	4			4	1	2	1	3	2	2	1	3	2	2	3	1056
12	1	ward	35	1	2	2	4	4	1	5	5	4	5	5	5	4	5	5	5	5	5	5	4	4	5	4	4	4	5	5	4	5	5	5	1057
18	0	OR	33	2	2	2	3	4	1		5	4	4	4	3	4	2	2	4	2	5	3	5	4	3	3	5	4	4	3	4	4	4	3	1058
18	0	ward	43	1	1	2	4	5	1		4	4	4	4	3	2	3	3	3	4	4	3	3	2	3	4	4	4	4	2	3	3	3	3	1064
18	0	ward	30	2	2	2	3	6	1		4	4	4	3	5	3	3	4	2	2	4	3	4	3	4	3	4	4	4	3	3	3	4	4	1066
18	0	OR	50	1	1	1	3	4	1		4	4	4	5	4	5	4	4	4	4	3	4	5	5	5	4	4	5	4	5	4	4	4	4	1073
12	1	ward	32	2	2	1	3	1	1		4	2	2	3	5	2	4	4	3	3	3	2	5	5	5	4	4	4	4	5	4	4	3	4	1074
18	0	OR	50	2	1	1	5		1		2	2	4	4	4	3	2	2	2	2	2	2	2	2	2	2	2	2	2	1	2	2	2	2	1076
12	0	OR	49	1	2	2	3	7	1	4	3	1	5	3	3	5	3	5	5	5	3	4	5	3	5	3	2	4	4	5	3	4	4	4	1078
12	0	ward	56	2	2	2	5	5	1	4			5	5	3	4	4	4	5	4	4	4	5		2		5	4	4	4	4	4	4	4	1079
18	0	OR	57	1	1	1	4	7	1		4	4	5	5	5	5	4	3	5	5	5	3	5	5	4	2	5	4	4	5	5	4	4	5	1081
18	0	ward	45	2	2	1	5	5	1		2	2	2	4	4	5	1	4	4	1	4	5	5	2	1	4	5	2	4	4	4	3	3	2	1082
18	0	ward	30	1	1	2	2	7	1		4	2	5	4	1	1	2	2	2	1	4	4	4	4		2	5	5	5	5	3	3	2	3	1083
18	0	ward	33	2	2	2	4	4	1		4	4	4	3	4	4	2	5	4	4	4	2	4	5	3	3	5	2	4	4	2	4	4	2	1085
12	1	OR	33	1	1	2	2	2	1	3	4	5	5	5	5	5	4	5	5	5	5	5	5	5		1	5	5	5	5	5	5	5	5	1088
12	1	OR	53	2	2	2	4	5	1	3	2	2	2	2	2	3	2	1	3	3	3	3	4	3	3	2	4	3	3	4	3	3	2	4	1091
12	0	OR	53	1	1	1	2	3	1	4	4	4	5	4	5	5	3	4	4	4	4	4	4	4	1	3	5	2	2	5	4	4	4	5	1097
12	1	ward	56	1	2	1	5	1	1	3	4	5	4	4	4	4	5	3	5	4	4	4	5	2	3	1	5	5	4	5		4	4	5	1102
12	0	ward	49	2	2	2	5	5	1	4	4	4	4	4	4	4	4	3	4	3	4	4	4	2	4	4	5	4	4	4	4	4	4	4	1108
12	1	OR	42	1	1	1	2	7	1	3	4	4	2	4	3	2	4	2	3	5	4	4	5	4	4	3	5	3	4	5	2	4	3	4	1110
12	1	ward	31	2	2	1	3	1	1		2	4	4	5	4	4	3	4	3	3	4	3	4	2	2	3	4	2	4	4	3	3	3	4	1112
18	0	OR	36	2	1	2	3	4	1		5	3	4	4	5	1	5	4	2	5	5	3	5	5	2	3	4	4	4	4	4	4	3	4	1114
18	0	ward	51	2	2	2	5	3	1		3	4	3	4	3	3	3	3	4	2	4	4	3	1	3	5	4	4	4	4	4	3	3	3	1115
12	0	OR	52	1	1	1	2	6	1	4	2	2	4	3	4	4	1	4	2	4	4	4	5	2	2	4	4	2	2	2	4	3	3	4	1116
18	0	ward	49	2	2	2	5	6	1		2	2	2	5	4	4	3	5	4	1	5	5	5	4	2	4	4	4	2	4	4	4	3	3	1117
12	1	ward	30	2	2	2	3	1	1	3	4	4	4	5	5	4	4	5	5	4	5	3	4	3	3	3	5	1	2	5	2	4	4	4	1120
18	0	ward	45	1	2	2	5	6	1		2	2	2	2	4	2	3	3	2	2	2	2	4	3	2	4	4	4	2	3	2	3	3	3	1122
18	0	ward	45	2	2	2	5	4	1		4	5	4	4	5	5	4	5	4	2	4	4	5	4	4	4	5	2	4	5	5	4	5	5	1123
12	1	ward	28	2	2	2	2	2	1	3	1	1	1	3	4	3	3	4	1	4	4	4	5	3	3	2	4	3	4	4	3	3	2	2	1126
12	1	OR	40	2	2	2	4	7	1	3	3	2	2	2	3	3	3	1	2	2	2	4	5	3	3	2	4	2	3	5	2	3	2	2	1131
12	1	OR	40	1	2	2	2	4	1	3	4	4	4	4	4	3	3	4	4	4	4	4	4	4	3	2	3	3	2	3	3	3	4	3	1135
12	0	ward	48	2	2	2	5	6	1	4	4	3	4	3	4	4	4	3	4	4	4	4	4	3	3	4	4		4	4	4	4	4	3	1136
12	1	OR	40	1	2	1	4	6	1	5	4	5	3	4	4	3	3	2	4	5	5	5	4	4	3	4	5	3	3	4	3	4	4	4	1140
12	1	ward	43	2	2	2	4	1	1		4	1	1	1	5	5	3	1	2	2	4	4	5	5	3	3	5	1	5	5	2	3	3	3	1141
12	1	ward	30	2	2	2	3	1	1	3	2	2	2	3	4	2	2	4	2	3	3	3	4	2	2	3	4	3	4	3	3	3	3	3	1143
18	0	OR	45		2	2	5	2	1		3	4	3	3	3	5	4	2	4	4	4	3	5	4	4	4	5	2	3	5	4	4	3	4	1146
12	1	ward	48	2	2	2	4		1	3	3	4	1	3	4	4	4	4	4	2	4	4	3	3	4	3	4	2	4	4	3	3	4	4	1152
12	1	OR	47	1	1	1	5	4	1	3	4	5	3	4	4					4	4	4	4	4	4	4	4		5	4		4	4	4	1153
18	0	OR	53	1	1	1	5	2	1		4	3	4	3	1	1	5	5	4	5	5	3	5	5	4	3	3	5	5	5	2	4	3	4	1154
12	1	ward	51	2	2	2	5	1	1	3	2	4	2	4	5	3	4	4	4	4	4	4	5	5	5	5	5	2	5	5	3	4	4	5	1155
12	1	OR	42	1	1	1	4	4	1	5	5	4	3	4	5	5	3	3	4	5	4	4	5	4	4	4	5	3	4	4	3	4	4	3	1161
18	0	OR	29	1	1	2	2	4	1		1	4	4	3	4		5	3	4	4	4	4	5	2		4	4		4	4		4	3	4	1164
18	0	ward	56	2	2	1	5	2	1		3	4	3	4	3	4	3	3	3	1	5	4	5	3	4	5	5	5	4	2	5	4	3	3	1169
18	0	ward	62	2	2	2	5	5	1		4	4	4	4	5	4	4	4	3	4	4	4	5	5	4	4	5	3	2	5	5	4	4	4	1171
12	1	ward	49	2	2	2	5	1	1	3	2	2	4	3	1	4	2	4	4	4	4	4	5	5	3	3	5	3	5	5	3	4	3	4	1172
12	1	OR	56	1	2	2	5	5	1	5	4	2	5	5	5	5	5	4	5	4	4	4	5	2	5	5	4	1	2	5	3	4	4	3	1174
18	0	ward	26	1	2	2	3	6	1		2	3	4	4	3	2	2	2	3	3	5	5	4	2	3	3	4	3	5	4	3	3	3	3	1175
12	1	ward	46	2	2	2	5	1	1	5	4	4	2	2	4	4	3	4	3	2	4	4	4	4	2	3	4	2	4	4	3	3	4	4	1178
18	0	ward	47	2	2	2	5	6	1		4	4	4	4		4	2	4	4	4	4	4	5	4	4	4	5	3	5	5	5	4	4	4	1179
12	1	OR	47	1	1	1	5	2	1	5	5	4	1	5	5		5	1	5	5	5		5	5			5	5	5	5	1	4	4	5	1181
12	1	ward	32	2	2	1	3	2	1	3	3	2	2	4	5	4	3	4	2	4	4	5	4	4	4	4	4	2	4	4	4	4	4	4	1182
18	0	ward	25	2	2	2	3	7	1		4	4	4	4	4	3	4	4	4	5	4	4					5	2	3	4		4	4	4	1184
12	1	ward	50	2	2	1	4	2	1	3	2	2	2	3	3	4		4	4	4	4	4	5	4	4	3	5	4	5	5	3	4	3	4	1186
18	0	OR	37	1	1		4	7	1		4	4	5	4	4	4	3	4	4	5	5	3	5	3		5	4	3	2	2	5	4	4	4	1188
12	1	OR	39	1	2	2	2	3	1	3	4	3	3	4	3	3	4	3	4	4	4	4	5	4	3	4	4	2	4	5	4	4	3	4	1189
18	0	ward	34	2	2	2	2	3	1		4	4	4	4	4	4	4	4	4	4	4	5	4	5	2	4	5	4	4	4	4	4	4	4	1191
12	1	ward	25	1	2	2	1	2	1	5	3	2	2	3	4	3	4	4	4	2	3	2	5	5	3	4	4	1	4	5	2	3	3	3	1192
12	1	OR	38	1	1	1	2	3	1	3	4	5	4	4	4	4	4	3	4	5	4	5	5	5	5	3	5	2	4	5	4	4	4	4	1198
18	0	OR	28	1	1	2	1	3	1		2	3	4	4	2	3	2	4	4	5		3	5	4	4	3	3	2	3	4	4	3	3	4	1200
12	1	ward	33	2	2	1	3	6	1		3	3	2	4	4	3	2	3	1	2	4	3	4	2	4	4	4	2	4	5	3	3	3	3	1201
12	0	ward	37	2	2	2	3	5	1	4	5	5	4	4	5	5	4	4	5	4	5	4	5	4	2	4	5	5	5	5	5	4	5	5	1203
12	1	ward	39	2		2	4	2	1	3	4	2	1	2	4	2	2	1	2	2	4	2	5	2	1	1	1	2	2	5	2	2	2	2	1204
18	0	OR	26	2	2	2	3	3	1		2	4	2	4	3	4	3	2	1	2	2	2	5	4	4	4	4	4	2	4	2	3	3	3	1205
18	0	ward	60	2	2	2	5	6	1		5	2	2	5	4	4	3	5	4	1	5	5	5	4	2	4	4	4	2	5	4	4	4	3	1208
18	0	ward	40	2	2	2	4	6	1		4	4	4	4	4	5	3	3	4	2	4	4	5	4	4	5	5	4	4	5	4	4	4	4	1209
18	0	ward	22	2	2	2	3	7	1		2	4	5	4	4	2	4	4	2	4	2	5	4	2	5	2	4	3	4	4	5	4	3	5	1211
18	0	ward	28	2	1	2	2	6	1		4	4	5	4	4	4	4	4	4	4	4	4	4	4		4	4	2	4	4	4	4	4	4	1212
18	0	ward	41	2	2	2	4	5	1		4	3	4	4	3	4	2	4	2	1	4	4	4	1	3	2	4	4	2	2	5	3	3	4	1216
12	0	ward	23	2	2	2	2	6	1	4	4	5	4	4	4	5	5	5	4	3	5	2	5	5	3	4	5	1	4	5	5	4	5	5	1217
12	1	OR	60	1	1	1	5	2	1	3	5	5	4	4	4	4	4	4	4	5	5	4	5		5	2	5	5	3	5	3	4	4	4	1221
12	1	ward	41	2	2	2	4	1	1	3	4	2	3	4	4	3	3	4	2	4	4	4	4	4	4	4	4	3	4	5	4	4	3	4	1227
12	1	ward	54	2	2	2	5		1		4	4	4	4	4	4	2	4	4	3	4	4	4	2	3	3	4	2	5	4	2	4	4	4	1228
18	0	ward	33	2	1	2	2	7	1		5	5	5	4	5	3	3	3	4	4	4	3	5	5	3	2	4	5	4	4	4	4	4	5	1229
18	0	ward	25	2	1	2	1	7	1		5	4	5	5	5	4	4	3	5	5	5	5	4	5		4	5	5	5	5	5	5	4	5	1230
18	0	OR	27	1	1	2	1	2	1		4	4	4	4	4	3	4	4	4	5	5	5	5	5		4	4	4	5	5	3	4	4	4	1231
18	0	ward	43	2	2	1	5	6	1		5	5	5	5	5	5	5	5	5	2	5	5	5	4	4	4	5	5	5	5	5	5	5	5	1232
18	0	ward	28	2	1	2	1	1	1		4	4	4	5	4	3	4	2	4	5	4	4	3	3	3	5	4	3	4	4	4	4	4	4	1234
18	0	ward	46	2	2	2	5	3	1		2	4	4	5	4	4	5	5	4	4	4	4	4	4	4	3	4	5	2	4	5	4	4	4	1235
12	1	OR	53	1	1	1	5	2	1	5	4	3	2	3	3	4	5	3	4	4	3	4	3	3	4	2	3	5	5	4	3	4	3	3	1236
18	0	OR	33	1	1	2	3	4	1		4	4	4	4	4	4	3	4	4	4	4	4	4	4	3	4	4	3	4	4	4	4	4	3	1240
12	0	ward	29	2	2	2	3		1	4	4	4	4	4	4	4	4	4	3	4	4	4	5	4	2	4	4	3	4	4	4	4	4	4	1241
18	0	ward	53	2	2	2	5	6	1		4	2	4	4	3	4	4	3	4	4	4	4	4	4	3	3	4	2	2	4	4	4	3	4	1244
18	0	ward	55	2	2	2	5	5	1		4	4	2	2	4	2	2	2	3	3	2	3	4	3	3	4	4	4	4	4	3	3	3	4	1245
18	0	ward	53	1	2	2	5	4	1		4	4	2	2	4	4	3	1	4	1	5	5	4	4	5	2	3	4	4	4	4	3	4	3	1246
18	0	OR	39	2	2	2	4	6	1		4	4	4	5	3	3	4	2	3	5	4	3	5	5	4	2	3	3	3	4	3	4	3	3	1248
12	1	ward	33	2	2	1	4	1	1	3	2	3	4	4	4	2	2	3	5	4	4	4	5	3	4	3	5	2	5	5	3	4	3	4	1250
18	0	OR	52	1	1	1	4	2	1		4	4	5	5	5	4	4	4	4	4	4	4	5	4	5	4	5	4	4	5	4	4	4	4	1255
18	0	ward	49	2	2	2	5	6	1		4	3	2		4	2	3	4	4	5	5	5	5	5	2	4	5		5		5	4	4	5	1256
12	0	OR	51	1	1	2	1	2	1	3	3	4	4	2	4	4	3	3	2	2		2	5	2	3	3	4	3	3	4	3	3	3	3	1258
18	0	ward	52	2	2	2	5	5	1		4	4	4	4	5	4	3	3	4	2	4	3	5	4	2	4	5	5	2	4	4	4	4	4	1264
12	1	ward	40	2	2	2	4	4	1	3	4	4	3	4	4	3	4	4	3	3	3	3	5	4	4	3	4	3	4	5	3	4	4	3	1265
12	1	OR		2	1	2	4	3	1	3	5	5	4	4	4	5	5	4	4	5	4	4	5	5	5	3	4	3	5	4	2	4	4	4	1269
18	0	ward	31	2	2	2	3	6	1			4	4	4	4	4		2	5	2	4		4		3	2	4	5	5	4	5	4	4	5	1272
18	0	OR	50	1	2	2	5	3	1		4	4	4	3	4	4	3	4	2	3	4	4	5	5	4	2	5	2	3	4	4	4	4	3	1273
18	0	ward	46	2	2	2	5	4	1		4	4	4	5	5	4	4	4	4	4	5	4	5	2	3	2	4	5	5	4	5	4	4	4	1275
18	0	ward	50	2	2	2	5	6	1		5	4	4	4	5	4	4	4	4	4	4	4	5	5	4	4	4	5	5	1	5	4	4	4	1276
18	0	ward	58	1	2	2	4	5	1		2	4	3	2	4	4	2	1	3	2	4	4	4	2	3	4	4	2	4	3	3	3	3	3	1279
18	0	ward	42	2	1	1	4	2	1		4	4	4	4	4	5	4	3	3	4	4	4	5	3	4	5	4	4	4	4	4	4	4	4	1281
18	0	OR	33	2	2	2	4	3	1		4	4	4	3	3	3	4	4	3	4	4	4	5	2	3	3	4	3	2	3	2	3	3	3	1282
12	1	ward	34	2	2	1	4	1	1	3	2	3	2	4	4	2	1	2	2	2	2	1	4	4	2	3	2	1	2	4	2	2	2	3	1285
12	0	ward	50	2	2	2	5	6	1	4	4	4	4	4	4	4	4	3	4	4	4	4	4	4	3	3	4	2	4	4	4	4	4	4	1286
18	0	ward	38	1	1	2	2	7	1		5	5	5	5	4	5	5	4	5	5	4	3	4	4	3	2	5	5	4	4	5	4	5	5	1287
18	0	OR	34	2	2	2	4	7	1		4	4	3	3	4	4	2	4	2	4	4	3	4	4	2	5	3	1	4	4	3	3	4	4	1288
18	0	ward	29	2	2	2	3	5	1		3	2	4	3	5	5	3	4	3	3	3	3	5	2	2	5	4	2	2	3	2	3	3	3	1290
18	0	ward	33	2	2	2	3	7	1		3	4	4	4	3	5	3	3	4	5	4	4	4	4	3	3	4	5	4	4	4	4	4	4	1292
18	0	OR	48	1	1	1	4	4	1		3	4	4	4	3	5	3	4	4	4	4	3	5	5	5	3	4	4	5	5	4	4	4	4	1293
18	0	ward	35	2	2	2	4	5	1		4	4	2	4	4	4	2	4	2	2	4	4	4	2	3	4	4	3	5	4	4	3	4	4	1295
18	0	OR	31	2	1	2	2	3	1		4	2	4	4	3	2	2	2	3	4	4	4	5	4	4	5	3	5	5	3	4	4	3	3	1299
18	0	ward	60	2	2	2	5	4	1		3	4	2	4	3	4	4	3	2	2	4	3	4	2	2	4	4	4	5	4	4	3	3	3	1301
18	0	ward	34	2	2	2	4	7	1		4	4	2	2	4	3	3	2	2	1	4	1	4	3	3	2	4	5	4	2	4	3	3	3	1302
18	0	ward							1		4	4	5	4	4	2	3	4	3	3	4	4	3	3	3	3	4	2	2	3	3	3	4	3	1303
12	1	ward	36	2	2	1	3	2	1	3	4	3	2	3	4	4	4	3	2	4	3	2	4	5	4	2	4	3	4	4	3	3	3	4	1307
18	0	OR	32	2	1	2	1	3	1		4	5	4	5	3	2	3	3	3	4	4	4	5	5		4	4	3	4	3	4	4	3	4	1310
12	1	ward	22	1	2	2	1	1	1	3	4	4	4	5	5	5	4	5	4	4	4	4	5	5	3	3	4	3	5	5	4	4	4	4	1312
18	0	OR	31	2	2	2	2	6	1		4	4	4	4	4	4	3	4	3	3	4	3	4	4	3	5	3	2	4	2	4	4	4	4	1316
18	0	OR	41	1	1	1	2	5	1		5	5	5	5	5	4	3	4	4	5	5	5	5	4	4	3	5	3	5	5	5	4	4	5	1319
12	0	ward	30	2	2	1	3	5	1	4	4	4	4	5	5	4	2	4	4	4	5	4	5	4	2	4	5	3	4	4	5	4	4	4	1321
18	0	ward	21	2	2	2	2	6	1		2	4	2	2	2	4	4	2	2	3	1	4	4	2	3	2	2	3	2	2	2	3	3	2	1322
18	0	OR	30	2	1	2	2	3	1		4	4	5	5	5	5	4	4	4	5	5		5	5	4	4	4	5	5	4	5	5	4	4	1324
12	1	ward	44	1	2	1	5	1	1		3	4	4	5	5	5		4	4	5	5	4	5	5	3	4	5	2	4	5	4	4	4	4	1326
18	0	OR	33	2	1	2	1	2	1		4	4	4	4	4	4	4	4	4	4	4	4	5	3	4	2	4	5	5	5	4	4	4	4	1327
12	1	ward	46	2		1	4	2	1	3	4		2	3	4	4	4	3	2	3	4	3	5	2	2	4	4	4	4	5	3	3	4	3	1330
12	1	OR	30	2	1	2	1	6	1	3	4	4	3	4	4	2	3	4	4	4	4	3	5	5	3	2	4	4	3	5	3	4	4	4	1332
12	1	OR	28	2	1	1	1	7	1	5	5	5	5	5	5	5	5	5	5	5	5	4	5	5	3	4	5	2	5	5		5	5	5	1333
12	1	OR	42	1	1	1	4	3	1	5	4	4	3	4	5	3	3	2	5	5	5	4	5	4	4	4	4	5	5	5	4	4	4	4	1338
18	0	ward	36	2	2	2	4	6	1		4	4	2	5	3	5	3	5	4	4	5	5	5	4		3	5	5	5	5	5	4	4	4	1339
12	1	ward	30	2	2	2	3	1	1	3	4	5	4	4	5	3	4	4	4	4	4	3	5	2	2	4	5	4	4	5	3	4	4	4	1341
18	0	ward	28	1	2	2	2	6	1		4	3	4	4	5	3	4		4	3	4	3	3	1	3	4	5	4	5	4	5	4	4	4	1342
12	1	OR	25	1	1	2	1	4	1	3	4	4	5	4	4	3	5	4	5	4	4		5	5	2	2	4	4	5	5	4	4	4	4	1346
18	0	ward	27	2	2	2	3	7	1		3	2	3	4	3	3	3	4	2	3	4	4	4	4	3	4	4	3	2	5	4	3	3	4	1347
18	0	ward	27	2	2	2	2	7	1		3	2	4	4	4	4	2	1	2	3	4	5	4	3	2	1	4	5	4	3	4	3	3	4	1349
12	1	OR	53	2	2	2	5		1		3	3	2	4	3	4	3	4	2				4	2		2	4	4	4	5	3	3	3	4	1350
18	0	ward	41	2	2	2	5	6	1		4	4	3	3	4	4	4	2	4	2	3	4	5	4	2	4	4	3	4	4	4	4	4	3	1355
12	1	ward	37	2	2	2	1	1	1		1	3	3	4	4	5	3	2	3	5	5	5	4	4	3	2	4	2	4	4	3	3	3	3	1359
18	0	ward	28	2	2	2	4	7	1		4	4	4	5	4	4	4	3	3	2	5	5	1	1	4	2	5	5	5	1	5	4	3	4	1360
18	0	ward	24	2	2	2	1	7	1		3	3	3	3	3	3	3	3	3	3	4	2	3	3	3	2	2	3	3	4	2	3	3	4	1361
18	0	ward	19	2	2	2	2	6	1		4		4	4	4	4	4	4	4	4	5	3										4	4		1362
18	0	OR	31	2	1	2	3	6	1		4	4	5	5	4	4	3	4	4	5	4	1	5	5	3	5	5	5	5	4	5	4	4	4	1363
18	0	OR	29	1	1	2	2	6	1		4	4	4	4	4	1	2	4	4	5	3	3	4	4	3	2	5	5	5	5	4	4	4	4	1365
18	0	OR	35	1	2	2	2	6	1		4	4	4	3	2	4	2	1	4	4	4	3	5	3	1	4	4	5	3	2	3	3	3	3	1368
18	0	OR	37	1	1	1	1	5	1		5	5	4	4	5	5	5	5	4	5	1	4	5	5	5	4	4	5	5	5	2	4	5	3	1370
12	1	OR	34	1	1	1	3	3	1	3	4	1	3	1	2	4	4	3	3	2	4	3	5	4	3	2	4	4	3	5	5	3	3	2	1374
12	1	OR	39	2	1	1	3	5	1	3	4	4	2	4	4	3	2	3	4	4	3	3	4	3	2	4	4	2	4	5	3	3	4	4	1380
12	1	ward	51	2		2	5	1	1	3	4	3	4	4	5	4	4	4	3	2	4	4	5	5	3	4	5	2	5	4	4	4	4	4	1387
12	0	OR	29	2	1	2	2	3	1	3	5	5	4	4	5	5	4	5	5	5	4	3	5	5	3	3	4	5	5	5	5	4	5	5	1392
12	1	ward	43	2	2	1	5	2	1	5	5	4	3	4	3	5	4	5	4	4	5	5	5	4	4	4	4	5	5	5	4	4	4	4	1395
12	1	ward	38	2	2	2	4	2	1	5	2	3	2	4	5	4	2	4	3	3	4	4	4	4	2	3	4	1	5	5	2	3	3	3	1396
12	1	OR	36	1	1	2	3	4	1	3	5	4	5	3	4	2	2	4	5	5	2	2	4	3	5	4	4	2	5	5	4	4	4	4	1398
18	0	OR	49		1	2	4	3	1		4	4	4	3	3	4	3	4	4	4	4	4	5	5	1	3	4	4	4	3	4	4	4	4	1399
12	1	OR	59	1	2	2	5	6	1	5	3	4	2	4	2	4	4	4	4	4	3	3	4	4	4	2	4	4	3	2	2	3	3	3	1405
18	0	OR	50	1	1	1	4	5	1		4	4	5	5	4	4	2	4	4	5	3	4	3	5	4	1	4	4	4	4	4	4	4	4	1406
18	0	ward	24	2	2	2	2	5	1		4	4	5	5	5	4	4	5	4	4	5	5	5	5	4	3	4	4	4	4	5	4	4	4	1407
18	0	OR	38	1	1	1	2	5	1		4	4	4	4	4	4	3	3	2	4	3		4	4	4	3	4	4	4	3	4	4	4	4	1408
12	1	ward	48	2	2	1	5	1	1		4	4	2	4	5	2	5	5	4	4	5	5	5	5	2	5	5	4	5	5	3	4	4	3	1410
18	0	ward	35	2	2	2	4	7	1		5	5	4	4	4	5	5	1	2	4	5	4	5	4	5	5	5	5	2	4	4	4	4	4	1412
18	0	OR	30	2	2	2	1	7	1		4	4	4	5	3	5	4	4	3		5		5	4	3	4	3	2	2	2	4	4	4	4	1413
12	1	ward	59	2	2	2	5	1	1	3	4	4	4	5	4	2	4	2	5	4	4	4	4	5	5	3	4	4	4	4	4	4	4	4	1414
12	1	ward	38	1	2	1	3	1	1	3	4	4	4	4	3	4	4	4	3	4	4	4	4	4	4	4	4	3	4	4	2	4	4	4	1416
18	0	ward	45	2	2	2	5	5	1		4	4	4	4	4	4	4	3	2	4	4	4	4	4	4	3	2	5	5	4	4	4	4	4	1419
12	1	ward	27	2	2	2	2	2	1	3	4	3	4	4	5	3	5	3	2	3	4	3	5	4	3	3	4		4	4	3	4	3	3	1428
18	0	ward	36	2	1	2	3	7	1		3	4	3	4	4	4	4	4	4	5	5	5	4	4	4	2	3	2	4	4	4	4	4	4	1429
18	0	ward	28	2	2	2	3	6	1		4	3	4	3	3	4	4	1	3	3	4	5	5	1	3	4	5	2	3	4	5	3	3	4	1430
18	0	OR	29	1	1	2	2	4	1		3	2	2	2	2	4	3	2	3	4	4	4	5	3	4	4	4	3	4	4	4	3	3	3	1433
18	0	ward	24	2	2	2	2	7	1		3	4	4	2	3	5	4	2	3	3	4	4	4	3	3	4	3	3	3	4	3	3	3	3	1434
18	0	OR	50	2	2	2	4	1	1		4	4	5	5	5	4	4	4	3	5	5	5	5	5	3	4	5	5	5	5	4	4	4	5	1437
18	0	ward	39	2	2	2	4	7	1		4	4	4	4	3	5	4	4	4	5	5	5	2	3	4	3	4	2	4	4	3	4	4	4	1438
18	0	OR	52	1	1	1	3	5	1		5	4	4	4	5	5	4	4	4	5	5	5	5	5	5	2	4	5	4	4		4	4	4	1440
12	1	OR	47	1	1	1	5	7	1	3	5	4	3	5	5	4	3	5	5	5	5	3	4	5	4	5	5	2	5	5	2	4	5	5	1445
18	0	OR	34	2	1	2	3	5	1		2	4	2	2	4	4	2	3	2	3	2	4	5	2	5	5	4	3	4	3	2	3	3	3	1450
18	0	ward	25	2	2	2	3	4	1		2	4	4	4	3	4	4	4	2	4	5	5	5	4	2	2	4	4	5	4	4	4	3	1	1451
12	0	OR	32	2	1	2	2	3	1	3	5	4	4	4	4	5	3	4	5	5	4	5	4	3	3	3	4	4	4	4	5	4	4	4	1452
18	0	OR	35	1	2	2	2	7	1		2	2	2	2	2	2	2	2	1	3	3	3	5	4	1	4	2	4	3	2	2	3	2	2	1454
18	0	ward	45	2	2	1	3	4	1		4	4	4	4	4	5	4	4	4	4	4	4	4	4	3	3	4	4	4	4	4	4	4	4	1455
18	0	OR	31	1	2	1	3	5	1		4	4	4	4	5	5	3	3	3	4	5	4	5	5	2	3	4	5	2	2	5	4	4	4	1456
18	0	ward	34	2	2	2	4	6	1		2	1	2	2	3	3	3	1	2	1	4	4	4	1	2	2	3	3	2	4	2	2	2	2	1458
18	0	ward	25	1	2	2	2	7	1		4	4	4	4	4	4	4	5	4	2	5	5	4	4		3	4	4	5	4	5	4	4	4	1459
18	0	ward	45	1	2	2	4	7	1		4	4	3	3	3	4	4	3	3	4	5	5	4	4	3	2	4	3	3	4	3	4	3	3	1461
18	0	OR	28	2	2	2	1	6	1		1	1	2	2	1	1	1	2	1	2	4	3	5	3	4	2	3	1	4	4	3	2	1	3	1463
12	0	OR	33	2	1	2	2	2	1	4	4	4	4	4	4	4	3	3	4	4	3	4	4	4	3	4	3	2	2	3	4	4	4	3	1464
12	1	ward	24	1	2	2	1	1	1	3	5	5	4	4	4	2	4	2	4	4	4	4	5	5	3	4	4	3	5	4	4	4	4	5	1465
18	0	ward	28	2	2	2	3	5	1		2	3	4	5	4	2	3	5	2	4	4	4	5	4	4	3	5	3	4	4	5	4	3	3	1467
18	0	OR	49	1	2	1	4	6	1		2	3	4	4	4	3	4	5	4	4	4	4	3	4	4	2	5	2	4	5	3	4	4	4	1471
18	0	ward	33	2	2	1	4	3	1		4	4	4	5	4	4	3	4	4	3	5	4	5	3	3	2	5	4	4	4	5	4	4	4	1472
12	1	ward	22	2	2	2	1	1	1	3	5	4	5	5	5	3	3	4	4	5	5	4	4	4	3	4	4	4	4	5	5	4	4	4	1473
12	0	ward	40	2	2	2	4	4	1	4	5	5	5	5	5	4	3	4	5	4	4	3	4	4	2	4	4	2	4	2	2	4	5	4	1475
18	0	OR	26	2	1	2	1	2	1		5	5	5			5	5	5	5	5	5		5	4	3	5		1	4	5	5	5	5	5	1477
18	0	ward	38	2	2	2	4	7	1		4	3	5	5	5	4	4	4	3	4	5	5	4	5	3	3	5	2	5	4	5	4	4	4	1482
18	0	OR	39	1	1	1	2	5	1		4	4	4	5	5	5	4	4	5	5	5	5	4	5	5	3	4	5	5	5	5	5	5	4	1486
12	0	OR	49	1	1	1	4	6	1	4	5	5	5	1	3	5	2	1	4	5	5	4	5	3	4	4	5	3	3	5	3	4	4	5	1494
18	0	ward	46	2	2	2	5	7	1		4	4	2	2	3	4	2	2	3	2	4	4	5	4	2	2	4	3	4	4	4	3	3	3	1496
18	0	OR	40	1	1	1	4	5	1		4	4	4	5	4	5	5	3	5	5	5	5	5	4	3	3	5	5	5	5	5	4	4	5	1499
18	0	ward	41	1	2	2	4	7	1			5	5	5	4	5	5	4	4	4	4	5	5	1	4	4	5	4	2	4	5	4	5	3	1502
18	0	ward	49	1	2	2	4	6	1		4	4	3	3	2	3	4	2	3	3	2	3	4	4	3	4	5	2	2	2	2	3	3	3	1503
18	0	OR	37	2	1	2	3	7	1		4	4	4	4	4	4	5	5	5	5	5	5	5	5	4	4	4	4	5	4	4	4	4	4	1505
18	0	OR	50	1	2	2	5	7	1		4	4	4	4	4	4	3	4	4	3	3	3	4		4	3	4	5	5	4	2	4	4	4	1506
18	0	ward	55	1	2	1	5	2	1		4	4	4	4	4	5	3	3	3	2	3	4	4	4	3	4	4	4	4	3	5	4	4	3	1507
18	0	OR	36	1	1	2	3	2	1		4	4	5	4	4	5	3	4	4	4	4	4	5	5	4	4	4	4	4	4	4	4	4	3	1508
18	0	OR	22	2	1	2	1	3	1		4	3	3	3	3	2	3	4	3	3	3	3	5	3	3	4	4	3	4	3	3	3	3	3	1509
18	0	ward	40	2	2	2	4	5	1		4	4	4	4	4	4	4	4	4	4	5	4	4	5	3	3	4	4	4	4	4	4	4	4	1513
12	1	ward	45	2	2	1	5	6	1	3																									1514
18	0	ward							1		4	4	3	4	4	4	4	3	4	2	4	4	4	3	3	4	4	4	3	4	4	4	4	4	1516
18	0	ward							1		5	5	4	4	5	2	4	5	4	4	4	3	5	3	3	3	4	2	4	5	2	4	4	4	1520
12	1	ward	38	2	2	1	2	1	1		4	3	2	4	4	4	4	4	4	4	4	4	5	4	4	4	4	4	2	5	2	4	4	4	1523
12	1	ward	32	2		1	4		1		3	3	4	4	4	4	5	4	4	4	4	4	4	4	4	3	4	2	2	5	3	4	4	4	1525
18	0	OR	35	2	2	2	4	6	1		4	4	5	5	4	4	4	5	4	4	4	4	5	5	3	4	4	4	4	4	4	4	4	4	1526
18	0	ward	30	1	2	2	5	7	1		4	4	4	4	4	3	3	4	4	3	4	5	4	3	4	3	5	4	4	5	3	4	4	4	1528
12	1	OR	75	2	1	1	1	1	2	3	3	2	2	4	4	3	1	2	2	2	3	4	4	3	3	3	3	1	2	5	5	3	3	4	3
12	1	ward	47	2	2	1	5	1	2	3	4	4	3	3	4	4	5	4	4	3	4	4	5	3	4	3	4	3	4	5	4	4	4	4	5
18	0	OR	33	1	1	2	3	6	2		4	4	4	4	4	5	5	3	4	4	4	4	4	4	4	4	4	4	4	4	4	4	4	4	7
18	0	ward	55	2	2	2	5	4	2		5	4	4	4	3	3	4	4	2	4	4	5	4	4	5	5	4	3	3	5	4	4	4	4	8
18	0	ward	23	2	2	2	1	7	2		5	5	4	4	4	4	5	4	3	2	4	4	2	2	3	2	4	3	4	4	5	4	4	4	12
18	0	ward	23	2	2	2	3	7	2		4	4	3	4	3	4	4	2	4	4	5	5	4	4	1	2	4	4	3	5	2	4	4	3	13
18	0	OR	41	2	1	2	4	2	2		3	3	4	3	4	4	4	3	4	4	4	3	5	4	5	4	4	4	5	4	4	4	3	4	15
12	1	ward	25	2	2	2	1	1	2	3	4	3	3	2	5	4	4	5	3	3	5	4	5	3	3	3	2	2	2	5	4	4	4	3	17
18	0	ward			2	2		6	2		4	4	4	5	5	4	3	5	4	2	5	5	5	3	3	3	5	5	5	4	5	4	4	4	18
18	0	OR	30	1	1	2	2	3	2		3	4	4	3	4	4	4	2	3	4	4	4	4	4	4	4	4	4	4	4	4	4	3	3	19
12	1	OR	30	1	1	1	3	7	2	3	2	3	1	4	3	3	3	2	5	5	5		4	4	2	1	4		4	5	3	3	3	4	22
12	1	OR	31	1	1	2	2	7	2	3	5	5	2	5	4	4	1	4	4	5	4	3	5	4	2	4	4	2	5	5	3	4	4	4	26
12	1	OR		2	1	2	2	2	2	3	1	1	1	3	1	2	2	1	2	3	3	3	5	2	3	4	2	2	3	2	1	2	1	2	27
18	0	ward	48	2	2	2	3	5	2		4	4	4	4	4	4	4	4	3	4	4	4	4	4	3	3	4	4	3	4	4	4	4	4	29
12	1	OR	28	1	1	2	2	5	2	3	4	4	3	3	4	4	2	3	4	4	4	3	4	5	3	4	4	4	4	4	4	4	4	4	35
12	1	OR	29	1	1	1	1	2	2	3	4	4	4	2	3	3	4	3	4	4	4	4	4	4	3	3	4	3	4	5	2	4	3	3	38
12	1	OR	52	1	1	1	5	4	2	3	5	4	4	4	4	5	4	3	3	4	4	5	5	5	5	4	5	5	5	5	4	4	4	5	39
18	0	ward	45	2	2	2	4	5	2		2	1	2	1	4	4	1	3	1	3	3	3	3	3	1	3	2	5	1	1	4	2	3	2	40
18	0	OR	41	2	1	1	2	4	2		5	4	5	5	5	5	4	4	4	4	5	4	5	5	5	4	5	5	5	5	5	5	5	5	41
12	1	OR	36	2	2	2	4	5	2	3	4	4	4	4	4	3	3	3	3	4	4	2	5	5	5	2	5	3	3	5	2	4	4	4	44
18	0	ward	51	2	2	2	5	4	2		4	4	5	4	4	4	3	4	4	4	4	3	2	3	4	2	4	4	3	3	4	4	4	4	47
18	0	OR	50	1	1	2	4	5	2		4	3	3	2	3	3	1	2	3	3	2	2	5	3	3	5	4	1	2	2	1	3	3	3	58
18	0	ward	30	2	2	2	2	6	2		2	3	3	3	4	4	3	2	4	4	4	1		2	2	3	4	3	3	4	2	3	3	3	59
18	0	ward	46	2	2	2	4	5	2		4	3	5	5	3	3	3	4	3	2	4	4	4	4	3	2	4	5	3	4	5	4	3	4	63
18	0	OR	30	2	1	2	2	5	2		4	4	4	3	4	2	3	3	3	5	4	3	4	5	4	3	4	4	4	4	4	4	4	4	65
12	1	ward	29	2		2	2	1	2	5	4	4	2	3	4	3	3	4	3	3	4	4	4	3	3	4	4	3	4	4	3	3	4	3	67
18	0	ward	31	2	2	2	3	7	2		3	3	4	3	4	4	3	3	1	2	1	4	4	3	4	3	4	3	4	2	4	3	3	4	68
12	1	OR	37	2	2	1	4		2	3	3	3	3	4	4	3	3	4	4	3	4	4	4	4	3	3	4	3	4	5	3	4	3	3	69
12	1	ward	44	2	2	2	3	1	2	3	4	3	2	3	4	3	4	2	3	2	3	3	4	2	4	3	4	3	4	3	3	3	3	3	71
18	0	OR	38	1	1	1	5	4	2		5	5	5	4	4	5	3	2	4	5	5	3	5	5	5	4	5	3	3	4	4	4	4	4	73
18	0	ward	26	2	2	2	2	5	2		4	4	4	4	4	4	4	2	4	4	4	4	2	2	3		4	3	4	4	4	4	4	4	77
12	1	ward	30	1	2	2	3	1	2	3	3	3	3	3	3	4	3	3	3	3	3	3	4	4	3	4	4	3	4	4	3	3	3	4	81
18	0	OR	39	1	1	2	2	4	2		4	4	4	4	5	5	4	3	4	5	5	5	5	5	5	3	4	5	5	4	4	4	4	4	82
18	0	OR	34	1	1	2	3	3	2		4	5	4	2	4	5	3	4	4	5	4	5	5	5	3	4	4	5	5	5	3	4	4	4	83
12	1	ward	57	2	2	2	5	1	2	5	5	4	3	4	5	4	4	3	4	4	3	4	5	4	3	2	4	4	4	1	3	4	4	4	86
12	1	ward	28	2	2	1	2	1	2	3	4	3	4	4	5	4	2	4	2	2	4	2	5	2	2	3	2	5	4	3	3	3	4	3	88
18	0	OR	31	1	1	2	2	3	2		4	5	5	4	5	4	3	4	4	5	3	4	5	4	3	4	3	5	4	4	4	4	4	4	92
18	0	ward	32	2	2	2	4	6	2		4	4	4	4	4	3	4	4	2	4	4	4	4	3	3	1	4	5	4	4	4	4	4	4	95
18	0	ward	60	2	2	1	4	2	2		4	4	4	4	4	4	4	4	4	4	5	5	4	4	4	4	4	4	5	4	4	4	4	4	98
18	0	ward	29	2	2	2	3	6	2		4	2	4	4	4	3	4	4	4	4	5	4	4	4	3	4	4	3	4	3	4	4	4	4	105
12	1	ward	45	2	2	2	4	1	2	5	2	4	2	4	4	2	2	4	3	2	4	4	4	4	2	4	4	2	4	4	3	3	3	4	107
12	1	OR	29	1	2	2	1	6	2	3	4	2	4	4	3	3	4	4	3	4	4	3	4	3	2	2	4	4	5	1	3	3	3	4	109
18	0	OR	42	1	1	1	4	4	2		4	5	5	5	5	5	3	5	5	5	5	3	5	5	5	2	5	5	5	1	5	4	5	5	111
18	0	ward	33	2	2	2	4	4	2		4	4	4	5	4	5	4	3	3	4	5	4	5	3	4	2	4	3	4	4	4	4	4	4	113
18	0	ward	46	2	2	2	5	7	2		4	4	5	5	5	5	5	5	5	5	5	5	5	5	5	4	5	1	4	5	4	5	5	4	115
18	0	ward	57	2	2	2	5	6	2		3	4	4	4	3	3	3	3	3	4	3	4	3	3	4	3	4	3	4	3	3	3	3	3	119
18	0	ward	27	2	2	2	3	7	2		4	4	4	4	4	4	4	4	4	4	4	4	4	4	3	3	4	2	4	4	4	4	4	4	123
18	0	OR	32	1	1	2	3	6	2		4	4	5	4	4	4	4	4	4	5	4	4	4	5	4	3	4	4	4	4	4	4	4	4	125
18	0	OR	34	2	1	2	3	3	2		3	4	4	3	3	2	3	4	4	3	3	3	5	3	4	2	4	4	5	4	3	3	3	4	128
12	1	OR	27	2	1	2	2	2	2	3	4	2	1	1	1	2	4	2	2	3	3	3	4	5	5	2	3	4	2	2	3	3	2	2	130
18	0	OR	31	2	1	2	2	2	2		3	4	5	4	4	3	4	4	4	4	4	4	5	4	5	3	3	4	4	4	4	4	4	4	133
12	1	OR	53	1	1	2	5	3	2	5	4	3	3	4	2	3	5	1	5	3	3	3	5	5	5	3	3	3	4	4	5	4	3	4	134
12	1	ward	43	2	2	1	5	2	2	5	4	3	2	4	4	4	2	5	3	4	2	4	5	5	2	2	4	1	5	4	2	3	4	4	138
18	0	ward	38	2	2	1	4	4	2		3	4	3	1	3	4	1	2	3	4	2	4	1	1	1	2	4	3	2	4	2	3	3	3	142
18	0	ward							2		4	4	3	2	5	5	4	4	2	5	4	3	5	5	1	1	4	2	2	3	4	3	4	3	144
12	1	OR	30	1	2	1	2	6	2	3	5	4	1	4	4	5	2	4	3	5	5	3	5	4	3	5	4	2	5	5	4	4	4	4	147
12	1	ward		1	1		5		2	3	4	4		4	4	4	5		4				5		4	2	4	4	4	4		4	4	4	148
12	1	ward	25	2	2	1	1	2	2	5	4	4	2	3	4	4	3	4	4	4	5	4	5	5	4	3	5	2	5	5	3	4	4	4	150
18	0	OR	52	1	2	1	4	3	2		2	4	4	5	4	5	4	2	4	5	5	4	5	4	5	4	5	3	5	4	5	4	4	4	151
18	0	ward	27	1	2	2	3	7	2		3	4	4	4	5	4	4	4	4	3	4	4	4	4	4	4	4	4	4	3	4	4	4	4	153
18	0	OR	28	2	1	2	2	3	2		3	3	2	2	4	3	3	3	3	4	3	3	4	3	4	4	3	3	4	4	3	3	3	3	156
12	1	ward	27	2	2	2	1		2	3	3	2	3	3	3	2	3	2	2	3	2	3	2	2	3	3	2	4	3	2	3	3	2	3	159
18	0	ward	32	2	2	2	4	4	2		4	4	4	4	4	4	4	2	4	4	4	4	4	4	4	3	4	2	4	4	4	4	4	4	160
18	0	OR	39	1	1	2	3	5	2		4	5	4	4	4	5	5	5	4	5	4	3	5	5	5	5	5	5	5	5	5	5	4	4	161
18	0	OR	26	2	2	2	1	4	2		4	5	5	4	3	5	4	4	4	5	5	3	5	4	3	2	4	4	2	5	3	4	4	4	168
18	0	ward	50	1	2	2	5	5	2		4	4	4	4	4	5	4	4	2	3	4	5	4	4	3	5	4	3	3	3	3	4	4	4	171
12	1	ward	28	2	2	1	3	1	2	3	2	4	1	2	5	4	2	2	2	3	3	3	5	2	2	3	4	1	2	5	5	3	3	3	172
12	1	ward	26	2	2	2	1	1	2	3	4	4	2	4	3	3	4	3	4	4	3	4	5	4	4	3	4	3	4	3	3	4	3	4	173
12	1	OR	30	1	1	2	2	4	2	3	4	3	4	4	5	3	3	3	2	4	4		4	5		3	4		4	4	3	4	3	4	177
18	0	ward	24	2	2	2	1	6	2		4	4	4	4	4	5	4	3	4	4	5	5	4	4	4	3	5	5	5	5	5	4	4	4	178
12	1	OR		1					2		3	4	1	1	3	3	5	5	5	2	2	2	5	3	5	5	1	1	1	4	5	3	4	4	179
18	0	OR	27	2	1	2	1	2	2		2	3	4	4	4	2	4	2	4	4	3	3	4	5	5	3	3	5	4	3	5	4	3	4	181
18	0	ward	56	1	1	2	4	7	2		4	5	4	4	5	4	4	4	4	3	5	4	5	3	3	4	5	2	4	5	4	4	4	5	184
12	1	OR	60	1	1	1	5	3	2	3	5	4	5	5	5	5	5	4	5	5			5	5	4	3	5	2	4	5	4	4	5	5	186
18	0	ward	53	1	2	2	5	7	2		5	5	5	5	5	5	5	5	5	4	5	5	5	5	5	5	5	5	5	5	5	5	5	5	199
18	0	OR	34	2	1	2	3	3	2		4	5	4	4	3	2	3	2	4	4	4	4	5	5	5	2	4	4	5	4	3	4	3	4	201
18	0	ward	53	2	2	2	5	6	2		4	4	4	4	5	4	4	4	4	4	4	3	4	4	1	4	4	5	4	4	5	4	4	4	202
18	0	ward	50	2	2	2	5	5	2		2	4	4	4	4	4	4	3	4	4	4	4	2		4	2	4	4	4	4	2	4	4	4	203
18	0	ward	51	2	2	2	5	6	2		4	4	5	4	4	4	4	4	4	5	5	5	4	5		2	4	2	4	4	4	4	4	4	206
12	1	ward	35	2	2	2	4	2	2	3	3	3	2	4	4	4	2	4	1	1	4	1	5	3	2	3	3	4	5	5	3	3	3	3	213
12	1	ward	26	2	2	2	2	4	2	3	2	4	3	4	5	3	2	4	4	4	5	4	4	4	2	3	5	2	5	1	3	3	3	3	215
12	1	ward	43	2	2	1	4	1	2	3	4	3	4	4	4	4	4	4	3	5	5	4	5	4	5	3	4	5	4	5	4	4	4	4	218
18	0	ward	56	2	1	2	5	6	2		4	5	4	4	4	4	3	4	5	4	5	5	3	3	5	3	3	5	1	5	5	4	4	4	221
18	0	ward	49	2	2	2	4	3	2		4	4	4	4	2	5	4	2	4	4	2	4				2	4	5	4	5	4	4	4	4	222
12	0	OR	51	2	2	2	5		2	4	2	2	1	2	1	1	2	3	3	2	3	3	1	2	1	2	4	2	3	2	4	2	2	3	223
18	0	OR	34	2	1	2	1	2	2		5	4	5	5	4	4	4	4	5	4	4	3	5	5	5	4	4	5	4	4	4	4	4	5	226
18	0	ward	36	2	2	2	4	4	2		4	4	4	4	3	3	4	3	3	4	4	4	4	4	3	4	4	3	4	3	4	4	3	4	227
18	0	ward	32	2	2	2	3	6	2		4	2	4	4	3	4	3	2	4	5	5	4	5	5	4	3	5	2	4	4	4	4	3	3	228
18	0	OR	28	1	1	2	2	6	2		3	4	5	5	4	1	2	4	4	4	4	3	5	4	5	4	4	1	3	2	5	4	3	3	229
18	0	ward	25	2	2	2	2	6	2		5	4	5	4	5	2	5	5	5	5	5	5	5	4	4	5	5	2	5	4	4	4	4	5	232
12	1	ward	42	2	2	1	5	2	2		3	4	3	3	4	3	4	4	4	3	4	4	4	4	4	4	4	3	4	3	2	4	4	4	234
12	1	ward	45	1	2	2	5	1	2	3	4	4	2	4	4	2	3	4	2	4	4	1	3	2	3	2	4	3	4	4	3	3	4	4	240
12	1	ward	38	2	2	2	4	1	2	3	4	4	2	4	4	3	3	4	2	4	4	4	5	5	4	3	4	3	4	5	2	4	4	4	243
12	1	ward	32	2	2	1	3	1	2		4	4	4	4	4	4	4	4	4	3	4	4	4	4	4	3	4	4	4	5	4	4	4	4	244
18	0	OR	39	2		2	4	2	2		4	4	4	4	4	4	3	3	4	4	4	4	4	2	4	2	4	4	4	4	3	4	4	4	248
18	0	ward	40	2					2		2	2	2	3	1	4	1	3	4	4	3	4	3	1	2	2	5	4	4	5	2	3	2	3	250
18	0	ward	28	2	2	2	3	5	2		4	4	4	4	3	4	2	2	3	2	5	5	4	3	2	3	4	5	4	4	3	4	3	4	251
18	0	OR							2		3	3	4	4	4	5	2	2	2	4	4	5	5	4	4	2	3	4	2	3	3	3	3	3	255
12	1	ward	28	1	2	2	2	2	2		4	5	4	4	5	4	5	4	5	3	5	3	3	4	4	4	4	2	4	4	3	4	4	4	257
12	1	ward	28	2	2		3	1	2	3	4	2	1	4	5	2	1	3	1	1	2	1	5	1	1	4	4	1	3	4	5	3	3	3	259
12	1	OR	26	1	1	2	2	3	2	3	5	5	5	5	4	5	5	5	5	5	5	5	5	5	4	3	4	5	5	5	4	5	5	5	260
18	0	OR	51	2	1	2	4	7	2		5	5	5	5	5	5	5	4	4	5	5	4	5	5		4	5	1	3	4	4	4	5	4	264
12	1	ward	41	2	2	2	5	1	2	3	2	3	3	3	2	3	3	2	2	3	3	3	2	2	2	3	3	2	3	3	4	3	2	3	265
12	1	ward	23	2		1	1	1	2	3	1	4	5	4	5	3	3	4	4	4	4	4	5	5	3	4	5	3	4	5	3	4	4	4	267
12	1	ward	30	2	2	2	2	2	2	3	4	2	2	3	5	2	3	5	2	2	5	5	5	3	3	3	5	1	5	5	2	3	3	3	275
12	1	ward	46	2	2	2	5		2	3	4	4	4	3	3	4	4	4	4	4	4	4	5	3	3	4	4	2	2	4	4	4	4	4	276
18	0	ward	42	2	2	2	5	6	2		4	4	4	4	4	4	3	4	4	4	4	4	4	3	3	4	4	4	4	4	4	4	4	4	278
12	1	OR	30	2	1	1	1	3	2	5	3	3	3	3	3	3	3	3	3	3	3	3	4	5	3	4	3	4	4	5	3	3	3	3	281
12	1	OR	31	1	2	2	3	6	2	3	3	3	3	3	4	4	4	3	3	4	3	3	5	4	3	3	3	3	4	5	3	3	3	4	284
18	0	ward	58	2	2	2	4	6	2		4	3	2	2	4	4	4	4	2	1	2	3	2	4	3	4	4	2	4	4	1	3	4	2	285
12	0	OR	35	1	1	1	3	5	2	4	5	5	5	5	5	5	5	5	5	5	5	5	5	5		3	5		4	5		5	5	4	288
12	1	ward	40		2	2	4	3	2		4	2	4	4	4	4	2	4	3	4	4	4	2	2	3	3	4	4	3	4	4	3	4	4	291
12	0	OR	50	1	2	2	4	6	2	4	5	4	5	3	5	5	4	5	4	4	4	4	5	4	4	3	4	3	4	5	4	4	5	5	298
18	0	OR	44	1	2	2	4	6	2		4	4	3	4	3	5	4		4	4	4	4	5	5	5	2	4	5	4	5	4	4	4	4	300
18	0	ward	33	2	2	2	3	3	2		4	4	4	4	4	4	3	3	4	3	4	4	4	4	3	4	4	4	4	4	4	4	4	4	304
18	0	ward	30	1	2	2	3	7	2		4	4	2	2	3	4	4	4	2	2	4	4	5	5	4	4	4	4	4	5	4	4	4	4	308
12	1	ward	53	2	2		5	2	2	3	4	2	2	4	4	4	4	4	3	4	5	4	5	5	4	4	4	2	4	5	4	4	3	3	313
18	0	OR						3	2		5	4	4	5	4	4	3	5	5	5	2	5	5	5	5	3	5	5	5	5	5	4	5	5	314
18	0	ward	52	2	2	2	4	4	2		4	5	5	5	4	3	3	4	3	5	4	4	5	4	4	2	5	4	2	5	5	4	4	5	316
12	1	ward		2	2	2	2	2	2		3	4	3	3	4	4	4	3	3	3	3	4	4	2	3	4	4	4	5	4	3	4	4	4	319
18	0	OR	37	1	1	2	3	5	2		5	5	4	5	4	4	3	3	4	5	5	4	5	5	4	4	5	5	4	4	3	4	4	5	321
18	0	ward	49	2	2	2	5	4	2		4	4	4	4	5	4	3	4	4	4	4		4	4	3	5	5	4	4	4	4	4	4	4	324
18	0	ward	23	1	2	2	1	3	2		4	4	4	5	4	2	4	4	4	4	4	4	4	4	4	2	4	5	5	4	4	4	4	4	325
18	0	ward	31	2	2	2	4	5	2		3	2	3	4	2	2	3	3	3	4	4	4	4	2	3	2	4	4	3	3	3	3	3	3	326
12	1	ward	42	2		1	5	2	2	3	4	4	2	2	4	4	4	4	2	4	4	4	5	5	5	3	3	3	4	4	4	4	4	4	328
18	0	ward	33	2	2	2	4	5	2		4	4	3	3	4	4	4	1	4	3	5	3	5	5	3	3	5	5	5	4	5	4	4	4	330
18	0	ward	28	2	1	2	2	7	2		4	4	4	4	4	3	4	4	4	4	5	4	5	5		5	4	5	5	5	3	4	4	5	334
18	0	OR	44	2	1	2	4	3	2		4	4	4	2	4	4	2	4	4	4	4	3	5	5	5	2	4	3	5	4	4	4	4	4	337
12	1	OR	39	2		2	3	3	2	3			4	4	4	4			3	4	4	3	4			4	4		5	4		4	4	4	339
18	0	OR	53	2	1	2	5	2	2		5	5	5	5	5	5	4	5	5	5	5	3	5	5	5	2	4	5	4	4	5	5	5	5	340
12	1	ward	41	2	2	1	4		2		3	5	2	4	4	4	2	4	3	3	3	4	4	4	3	5	4	2	4	4	3	4	4	3	345
18	0	ward	28	2	2	2	1	4	2		4	4	4	4	5	5	3	4	4	4	5	4	5	5	3	2	5	4	4	4	4	4	4	4	346
12	1	OR	28	2	1	2	1	4	2	3	2	2	3	3	2	1	3	1	3	4	3	3	5	3	3	4	3	5	5	4	4	3	2	4	347
12	0	ward	26	2	2	2	2	6	2		4	4	4	4	4	4	4	4	3	4	4	4	2	1	3	4	4		4	4	4	4	4	4	352
12	1	OR	48	2	2	2	4	4	2	5	1	2	2	3	4	2	1	4	2	3	3	4	5	3	4	4	4	2	2	4	3	3	3	3	354
12	1	OR		1	1	1	1	7	2	5	4	4	5	5	4	4	4	4	4	2	2	2	4	4	4	4	4	2	4	4	3	4	4	4	357
12	1	OR	37	2	2	1	3	6	2	3	4	4	3	4	4	3	2	2	4	4	4	4	5	4	4	4	4	4	4	4	2	4	3	4	362
12	1	OR	26	2	1	2	1	2	2	3	4	3	4	4	4	4	4	3	3	4	4	4	5	4	3	3	4	4	4	4	3	4	3	3	367
18	0	ward		2	2	2	3	6	2		2	2	1	3	3	3	4	2	1	1	3	5	4	4	3	4	4	2	2	3	4	3	2	3	368
12	1	OR	38	1	1	1	2	2	2	3	4	5	4	4	4	4	5	4	4	5	5	5	5	5	4		4	4	5	5	4	4	4	4	371
12	0	OR	56	1	1	1	1	2	2	3	3	4				4	4	3	4	4	4	4	5	4	5	3	4	5	5	4	5	4	4	4	378
12	1	OR	43	1	1	1	2	2	2	3	4	1	4	3	4	4	4	2	3	4	4	4	2	4	2	2	4	5	4	5	4	3	3	3	384
18	0	ward	55	2	2	2	5	6	2		2	5	4	5	4	4	4	4	5	4	5	5	5	4	4	4	4	5	5	5	5	4	4	5	385
18	0	OR	30	2	1	2	2	6	2		4	4	4	4	5	4	4	3	4	4	4	4	5	5	5	4	4	5	5	4	4	4	4	4	396
18	0	OR	35	2	1	2	1	3	2		4	4	5	5	5	5	4	5	5	5	5	4	5	5	5	5	5	5	4	5	5	5	5	5	398
12	1	OR	40	1	2	2	4	6	2	3	4	4	1	5	3	3	2	2	3	2	4	3	4	4	2	2	5	3	2	5	3	3	3	4	404
18	0	ward	32	2	2	2	1	6	2		2	3	4	2	4	2	4	1	4	5	5	5	4	3	3	4	5	2	1	4	4	3	3	3	405
12	1	ward	29	2	2	2	3	1	2	3	4	3	2	2	4	4	4	4	2	3	4	4	5	4	4	3	3	3	4	3	3	3	3	3	409
18	0	OR	52	1	1	1	4	6	2		3	3	3	3	4	4	3	2	3	4	3		5	1	4	5	4	3	1	3	4	3	3	4	410
18	0	ward	35	1	1	2	2	5	2		4	3	2	3	2	2	4	2	3	4	2	3	4	4	4	4	4	4	4	4	4	3	3	4	420
18	0	ward	32	2	2	2	3	6	2		4	5	4	4	5	5	4	2	4	4	4	4	4	3	3	2	4	3	4	4	4	4	4	4	424
18	0	ward	24	2	2	2	2	7	2		4	5	4	4	5	5	4	5	3	4	4	5	4	4	3	4	4	2	3	4	5	4	4	4	426
12	0	OR	52	1	2	2	4	6	2	4	4	4	5	5	5	4	3	5	3	5	5	4	5	5	5	5	5		3	4	5	4	4	5	428
18	0	ward	29	2	1	2	1	7	2		3	4	4	3	2	2	4	2	4	4	1	1	4	4	4	3	4	3	4	3	4	3	3	4	429
18	0	ward	34	1	1	1	1	5	2		4	4	5	4	4	3	4	3	4	4	4	4	5	4	4	5	4	5	4	2	5	4	4	4	431
18	0	OR	41	2	1	1	2	6	2		4	4		4	5	5	2	3	4	5	5		5	5	4	4	4	3		4	4	4	4	4	432
18	0	ward	27	2	2	2	2	6	2		4	4	4	2	2	2	2	2	1	4	2	3	2	1	1	4	4	2	2	1	1	2	3	3	433
12	1	OR	31	1	1	2	3	5	2	3	4	5	3	5	5	4	5	5	4	4	4	3	5	2	3	4	4	3	4	5	4	4	5	4	435
12	1	ward	60	2	2	1	4	2	2	3	4	4	2	4	3		2	2	3	2	4	4	2	3	3		4		2	5	3	3	4	4	436
12	0	OR	60	2	2	2	5	6	2	4	4	4	5	4	4	4	4	4	2	4	3	4	4	3	4	4	4	5	4	4	5	4	4	4	438
18	0	ward	58	2	2	2	5	5	2		4	4	4	4	4	4	4	4	3	4	4	4	4	4	4	3	4	3	4	4	4	4	4	4	443
12	1	ward	30	2	2	2	3	2	2	3	3	3	4	4	3	3	4	4	4	2	4	4	4	2	3	3	4	3	5	5	4	4	3	4	446
12	1	OR	44	1	1	1	3	4	2	3	5	5	5	5	5	5	5	5	5	5	5	5	5	5	5	5	5	1	5	5	5	5	5	5	448
18	0	OR	50	2	2	2	5	3	2		3	4	3	4	2	2	1	2	3	2	4	3	4	2	3	4	4	3	4	4	4	3	3	4	449
12	1	ward	31	2	2	2	3	1	2	3	4	3	2	4	4	4	4	4	3	3	4	3	4	2	5	4	4	4	4	4	3	4	4	3	451
18	0	OR	44	2	2	1	4	5	2		5	4	4	4	4	2	2	3	3	4	4	3	5	4	3	2	4	5	4	4	4	4	4	4	453
18	0	OR	53	2	2	2	5		2		4	4	4	3	4	3	4	3	3	3	4	4	5	5	5	3	5	5	5	5	4	4	4	4	458
18	0	OR	39	2	1	2	3	5	2		4	4	5	4	4	4	5	2	4	5	4		5	5	4	4	5	4	4	5	4	4	4	4	468
12	1	OR	30	1	1	2	2	3	2	5	4	4	5	5	4	2	5	4	4	5	4	3	5	5	3	2	4	2	4	5	3	4	4	3	469
18	0	ward	56	2	2	2	5	6	2		3	4	4	2	3	4	3	3	4	4	4	5	4	2	4	3	4	5	4	4	3	4	3	4	474
18	0	ward	41	2	2	2	3	4	2		4	4	4	4	5	4	4	2	4	4	4	3	2	2	5	2	5	4	4	5	5	4	4	4	475
18	0	OR	42	1	1	1	4	4	2		4	4	5	5	5	4	4	5	5	5	5		5	5		3	4	5	4	4	5	5	4	4	476
12	1	OR	41	1	2	1	4	5	2	5	4	4	2	4	4	4	4	4	3	4	5	4	5	5	5	3	4	5	3	5	3	4	4	4	479
18	0	ward	45	2	2	2	5	5	2		4	2	5	4	5	5	3	4	3	5	5	5	4	5	3	4	5	4	5	5	4	4	4	4	481
18	0	ward	23	2	2	2	1	7	2		4	3	4	4	3	3	3	4	3	4	4	4	2	2	3	2	4	5	2	4	5	3	3	4	484
18	0	ward	32	2	2	2	4	5	2		4	4	4	3	2	4	4	4	4	4	5	5	4	4	4	3	4	5	5	4	5	4	4	4	485
12	1	ward	23	2	2	2	1	1	2	3	3	4	3	4	5	2	2	4	2	4	4	5	5	4	3	2	4	3	5	5	3	4	3	3	497
12	1	OR	32	1	2	2	4	4	2		4	4	3	4	3	3	2	2	3	4	3	3	4	4	4	4	4	3	4	4	4	3	3	4	499
18	0	OR	32	1	2	2	2	7	2		4	4	3	3	4	3	3	2	2	3	3	3	5	3	4	3	4	3	4	4	2	3	3	4	500
12	1	OR	55	1	1	1	3	3	2	5	5	5	5	5	5	4	5	4	5	5	5	5	5	5	5	3	5	5	5	5	5	5	5	5	501
12	1	OR	27	1	1	2	2	2	2	3	4	4	4	4	4	3	3	4	3	3	4	3	4	4		4	4	3	4	5	3	4	4	4	502
12	1	OR	34	1	1	2	3	4	2	5	5	5	4	4	2	2	2	3	4	4	4	2	5	3	4	5	3	4	4	4	4	4	4	4	505
18	0	OR	30	1	1	2	2	4	2		3	4	4	4	3	2	1	2	3	4	2	2	4	4	3	4	5	4	5	4	3	3	3	3	507
18	0	ward	30	1	1	2	1	7	2		4	4	5	4	3	3	3	4	4	4	4	5	2	2	3	2	4	5	2	2	4	3	4	5	510
12	1	ward	32	2	2	2	4	2	2	3	4	4	3	5	5	2	4	4	4	4	4	3	5	5	4	4	4	4	3	5	3	4	4	4	518
18	0	ward	34	2	2	2	3	4	2		3	3	4	4	3	3	2	2	3	3	3	2	4	4	1	4	1	5	4	4	1	3	3	4	528
12	1	OR	45	2	2	2	4	7	2	3	4		3	4	3	2	3	3	4	4	4	4	4	4	3	3		4	4	3	3	3	3	4	529
18	0	ward	26	1	2	2	1	7	2		4	4	4	2	4	3	2	1	4	4	5	4	3	3		4	5	4	2	3	3	3	3	3	530
18	0	ward	50	1	2	2	5	4	2		2	2	4	4	1	4	4	4	4	4	4	3	4	4	4	3	4	5	2	2	3	3	3	2	532
18	0	OR	36	2	1	1	4	3	2		4	4	4	4	4	4	3	4	4	4	4	4	5	5	5	4	4	4	4	4	4	4	4	4	538
12	1	OR	27	2	1	2	1	1	2	3	2	2	2	3	2	2	3	2	3	3	3	3	4	4	3	3	3	3	3	3	3	3	2	3	539
12	1	OR	34	2	1	2	3	6	2	3	4	4	4	4	4	4	4	3	4	4	4	3	5	4	4	3	4	4	4	4	4	4	4	4	541
18	0	OR	29	2	1	2	1	6	2		4	4	4	4	4	3	2	3	4	4	4	3	5	4	5	3	4	4	4	4	4	4	4	4	550
12	1	OR	53	1	1	1	5	4	2	3	5	5	5	5	3	5	5	1	5	5	5	5	5	5	5	2	5	5	5	5	5	5	4	5	551
18	0	OR	50	1	1	1	3	4	2		4	4	4	2	4	4	2	4	3	4			4	4	4	2	4	4	3	4	4	4	4	4	556
18	0	OR	34	1	1	2	2	3	2		4	4	4	3	4	2	2	2	2	4	4	3	5	3	4	5	4	3	2	4	4	3	3	4	565
12	1	ward	30	1	2	1	3	2	2	3	4	4	1	4	4	4	1	1	1	1	1	1	5	1	1	2	1	1	5	2	1	2	3	3	566
18	0	OR	55	1	1	1	4	3	2		5	5	5	5	5	5	4	4	5	5	5	5	5	5	5	3	5	5	5	5	5	5	5	5	568
18	0	ward	61	2	2	1	5	2	2		4	4	4	5	4	4	5	3	4	5	5	4	4	4	5	2	5	3	2	4	5	4	4	4	574
18	0	ward	30	2	1	2	1	5	2		4	3	5	4	3	4	3	3	4	4	3		4	4	4	3	4	4	4	4	5	4	4	4	576
18	0	OR	55	2	2	2	2	3	2		5	4	4	4	4	4	5	4	5	5	5	4	5	4	3	5	5	3	4	5	3	4	4	5	578
18	0	ward	33	1	2	1	4	2	2		4	2	3	1	4	4	2	1	2	2	3	4		2	3	4	4	1	2	2	3	3	3	3	580
12	1	OR	41	2	2	1	4	2	2	3	4	2	3	3	3	5	4	2	3	2	3	2	5	2	5	4	3	4	2	5	3	3	3	3	582
18	0	OR	43	1	1	1	1	4	2		4	4	5	5	5	5	5	4	4	4	4	4	4	5	4	3	4	4	4	4	5	4	4	5	583
18	0	OR	37	2	1	2	2	2	2		4	4	4	4	4	4	4	4	4	4	4	4	4	4	4	3	4	2	4	3	4	4	4	4	589
18	0	ward	50	2	2	1	5	2	2		4	4	5	5	4	3	4	4	4	4	5	5	4	3	4	3	4	2	2	4	5	4	4	4	591
12	1	ward	44	2	2	2	4	1	2	3	4	3	3	4	4	3	3	3	4	4	4	4	3	3	4	2	4	3	4	4	4	4	4	4	592
18	0	OR	36	2	1	1	3	4	2		4	4	3	4	3	3	2	3	4	4	3	2	5	5	5	3	4	4	2	4	4	4	4	4	593
18	0	ward	58	2	1	2	2	7	2		4	4	5	4	4	4	3	4	5	4	5	4	5	5	4	3	4	4	5	5	5	4	4	5	603
18	0	OR	41	1	1	2	3	6	2		5	4	4	4	5	5	4	4	5	5	5	5	5	4	5	4	5		5	4	4	5	5	4	604
18	0	ward	49	2	2	2	5	4	2		4	4	3	3	4	3	4	3	3	3	3	4	3	3	4	4	4	2	2	4	4	3	3	3	605
18	0	OR	29	1	1	2	2	7	2		4	4	3	3	4	4	4	4	4	4	4	3	5	4	5	3	4	2	4	4	3	4	4	4	608
18	0	OR	60	2	2	2	5	7	2		3	4	4	4	3	3	4	3	2	4	4	3	4	4	5	3	5	2	4	5	5	4	3	4	609
12	1	ward	60	2	2	2	5	1	2		5	3	1	1	5	5	5	5	2	2	4	5	2	1	2	3	5	3	3	5	3	3	4	3	613
18	0	ward	47	2	2	1	5	4	2		3	3	4	5	2	4	4	4	4	3	5	3	4	3	4	4	3	4	2	2	4	4	3	4	621
12	1	ward	31	2	2	2	3	1	2	3	3	2	2	2	4	2	2	4	4	2	2	2	5	2	4	2	4	3	4	5	2	3	3	3	625
12	1	ward	40	2	2	2	4	1	2	3	1	4	3	4	3	3	4	5	3	4	5	2	3	1	3	3	5	4	4	5	5	4	3	5	629
12	1	ward	41	2	2	1	3	1	2	3	3	3	4	4	4	3	4	4	3	4	5	4	5	4	4	4	4	2	4	5	4	4	3	4	635
12	0	OR	58	1	1	1	5	3	2	3	2	2	5	4	4	5	3	2	2	5	5	5	5	5	5	2	4	5	3	4	4	4	3	4	636
18	0	OR	38	2	1	1	2	2	2		4	5	5	4	3	4	4	4	5	5	5	5	5	5	5	4	5	5	1	5	5	4	4	4	642
18	0	ward	36	2	1	2	3	5	2		4	4	4	3	3	2	4	2	4	4	4	4	5	5	5	3	4	5	5	5	4	4	3	4	646
18	0	ward							2		5	5	5	5	5	5	5	5	5	5	5	5	5	5	4	3	5	5	5	5	5	5	5	5	658
12	1	OR	29	1	1	2	2	3	2	3	5	5	4	5	5	5	5	5	5	5	5	5	5	5	3	3	5	4	4	5	2	5	5	4	660
12	1	ward	43	2		2	4		2	3	4	4	2	3	4	4	4	4	3	3	3	3	4	4	4	3	4	3		5	3	4	4	4	661
12	1	ward			2	2		1	2	5	4	3	2	3	4	3	3	4	3	3	4	4	2	3	2	2	4	2	5	4	3	3	3	2	662
12	0	OR	50	1	2	2	5	6	2	4	5	5	5	5	4	5	5	4	5	5	5	5	5	4	5	3	4	5	4	5	5	5	5	5	663
18	0	OR	30	2	1	2	2	5	2		4	5	5	4	4	5	5	5	4	5	5	3	5	5	5	5	4	5	5	5	5	5	5	5	677
18	0	ward	36	2	1	2	1	6	2		4	4	4	5	4	4	4	4	4	4	4	4	5	4	4	2	4	4	4	4	5	4	4	4	678
18	0	OR	40	1	1	2	2	4	2		4	5	5	4	4	5	4	4	5	5	5	5	5	4	5	5	5	4	4	4	4	5	5	4	681
18	0	OR	48	1	1	2	4	4	2		4	4	3	3	1	4	3	1	3	3	3	4	5	5	5	3	4	4	3	4	3	3	3	3	686
18	0	OR	57	2	2	2	5	2	2		4	4	4	4	4	4	4	3	4	4	4	4	5	5	5	5	5	4	4	5	4	4	4	4	687
12	1	ward	27	1	2	1	1	1	2	3	4	2	1	3	4	4	1	2	2	3	3	3	2	2	1	4	3	1	4	4	1	3	3	3	689
18	0	ward	49	1	2	1	5	7	2		4	4	4	4	4	4	2	4	3	4	5	5	4	4	4	3	4	3	4	4	2	4	4	4	690
18	0	ward							2		5	4	4	4	4	5	4	4	4	2	3	1	4	5	3	2	4	5	4	4	4	4	4	4	700
12	1	OR	40	2	2	1	4	5	2	3	4	4	3	4	5	5	3	4	3	4	4		5	4	4	3	4	4	5	5	3	4	4	4	704
12	1	ward	33	2	2	2	3	1	2		1	2	2	2	3	3	2	2	2	1	2	1	5	1	2	3	3	3	3	5	5	3	2	3	706
12	1	OR	29	1	1	2	2	7	2	3	4	4	5	5	3	5	3	4	3	4	4	3	4	5	3	3	5	3	4	5	4	4	4	5	709
18	0	ward	59	2	2	1	5		2		4	2	4	4	5	4	4	4	4	4	4	4	5	2	4	4	4	4	2	2	4	4	4	3	711
12	1	OR	49	1	1	1	3	3	2	5	4	4	5	4	4	5	4	3	4	4	4	4	4	5	3	3	4	3	4	5	4	4	4	4	714
12	1	ward	38	1	2	2	3	1	2	3	2	3	1	1	3	4	5	3	2	4	2	2	4	2	4	3	3	1	2	5	5	3	3	3	715
18	0	OR	51	1	1	1	3	3	2		4	3	4	4	4	3	4	4	4	3	3	3	4	4	4	3	4	2	4	4	4	4	4	4	717
18	0	OR	35	2	1	2	3	5	2		4	4	4	3	2	1	1	4	2	5	4	4	5	4	4	4	5	2	4	4	4	4	3	5	720
18	0	ward	32	2	2	2	4	5	2		4	4	4	4	4	4	3	2	4	2	4	4	5	4	4	3	4	3	4	4	4	4	4	4	725
12	1	ward	26	2	2	2	1	2	2	3	4	4	4	4	4	4	4	4	4	4	4	4	5	5	3	4	5	3	3	4	3	4	4	4	727
12	1	OR	30	2		1	3	2	2	3	4	4	3	4	4	5	4	4	4	3	4	5	5	5	4	3	5	3	5	5	3	4	4	4	730
18	0	ward	32	2	2	2	3	6	2		5	5	5	5	5	5	5	5	5	5	5	5	5	5	2	2	5	1	5	5	1	4	5	5	733
12	1	ward	32	1	2	2	4	3	2	3	3	3	2	4	4	4	2	4	2	2	4	2	4	3	2	3	4	4	2	2	2	3	3	3	738
12	1	OR	26	2	1	1	1	2	2	3	4	4	3	3	3	2	4	4	3	4	4	4	5	4	3	4	4	3	4	4	3	4	3	4	744
18	0	ward	51	2	2	2	5	6	2		4	4	4	4	4	4	4	4	2	1	4	4	4	2	4	4	4	2	5	4	4	4	4	4	748
18	0	ward	26	2	2	2	2	7	2		4	4	4	2	4	4	2	3	4	4	5	3	2	3	3	3	4	2	5	2	4	3	4	3	749
18	0	ward	45	2	2	2	5	6	2		4	4	4	4	5	5	4	5	5	5	5	4	5	4	5	3	5	2	5	5	4	4	5	5	751
18	0	OR	33	1	1	1	1	7	2		4	4	5	4	4	5	4	3	4	4	5	4	5	4	5	4	4	4	4	4		4	4	4	754
18	0	OR	52	1	1	1	5	4	2		5	5	5	5	5	5	5	5	5	5	5	5	5	5	5	4	5	5	4	5	5	5	5	4	755
18	0	OR	49	1	2	2	5	6	2		5	5	5	4	4	5	2	2	3	4	5	3	5	5	5	5	5	3	2	3	4	4	4	3	756
12	1	OR		2	1	2	2	3	2		5	4	3	4	3	2	2	3	3	4	4	2	4	4	3	3	4	3	4	4	2	3	3	3	758
18	0	ward	51	2	2	1	5	3	2		4	4	4	4	4	5	4	4	4	3	4	4	4	3	5	4	4	2	2	3	4	4	4	4	762
12	1	OR	38	1	1	1	3	7	2	3	4	4	3	4	4	4	3	2	3	4	4	3	4	4	4	3	4	4	4	5	3	4	4	4	763
18	0	ward	37	2	2	2	4	4	2		4	4	4	2	1	1	1	2	2	5	5	5	2	4	1	4	4	1	4	2	4	3	3	3	767
18	0	ward		2	2	2	5	6	2		5	5	4	4	3	4		4	4	4	4	4	5	2	4	5	5	5	1	4	5	4	4	2	768
18	0	OR	35	2	1	2	2	2	2		4	4	4	4	3	3	4	4	4	4	4	4	5	5	5	3	4	5	5	1	4	4	4	4	771
12	1	OR	53	2	2	2	5	6	2	5	3	4	1	4	5	5	4	4	4	4	4		5	5	5	5	5	1	2	4	4	4	4	4	772
18	0	OR	47	2	1	1	4	7	2		4	3	3	3	4	4	3	2	3	4	4	4	5	4	4	2	4	2	4	3	3	3	3	3	773
12	0	OR	50	1	1	1	4	5	2	4	4	4	4	4	4	4	4	3	4	5	4	3	5	4	4	4	4	4	4	5	4	4	4	4	781
18	0	OR	29	1	1	2	2	5	2		5	4	5	4	4	3	2	3	4	5	4	2	5	3	4	4	4	4	3	5	5	4	4	4	783
18	0	ward	51	2	2	2	5	6	2		5	4	4		4	4	3	4	4	5	4	4	5		3	3	5	4	1		4	4	4	4	786
18	0	ward	37	2	2	2	3	4	2		4	4	4	4	3	4	4	4	4	4	5	5	2	2	4	2	5	4	4	4	4	4	4	4	788
18	0	OR		2	2	1	5	5	2		5	5	5	5	5	5	2	4	4	4	5	5	5	2	2	4	4	2	2	3	5	4	4	4	789
18	0	OR	36	1	1	2	3	7	2		4	4	4	4	4	4	4	5	5	5	5	5	5	5	3	5	5	4	5	4	5	4	4	5	790
18	0	ward	28	2	2	2	3	6	2		4	5	4	5	4	5	4	4	4	4	5	4	5	4	4	5	4	4	5	4	5	4	4	4	791
18	0	ward	26	2	2	2	2	6	2		4	4	4	3	5	5	4	3	5	5	5	5	4	5	5	3	5	4	5	5	5	4	4	4	792
18	0	ward	51	2	2		5	5	2		4	5	5	2	5	5	5	4	5	5	4	5	5	5	4	3	5	5	5	5	5	5	5	4	797
18	0	ward	45	2	2	2	1	5	2		5	5	5	5	5	5	5	5	5	5	5	4	5	4	4	4	5	3	5	5	5	5	5	5	798
12	1	ward	40	1	2	2	4	1	2	3	2	1	2	2	2	2	2	3	3	2	3	1	3	3	2	4	4	3	3	2	2	2	2	2	799
18	0	ward	59	2	2	1	5	1	2		5	4	4	4	4	5	4	4	4	4	5	5	5	3	4	4	4	4	4	2	4	4	4	4	801
18	0	ward	57	2	2	2	5	6	2		4	5	4	5	4	2	2	2	4	5	1	4	2	3	4	3	4	3	2	3	2	3	4	4	802
12	1	OR	33	2	1	1	3	3	2	3	5	5	5	5	5	5	3	4	5	5	5	5	5	5	5	4	5	3	4	5	3	5	5	5	805
12	1	OR	33	1	1	1	3	2	2	3	4	4	2	4	4	3	4	3	4	4	3	3	4	4		4	4	3	2	4	3	4	4	4	810
18	0	OR	50	2	2	1	3	2	2		4	5	4	4	4	5	3	3	4	3	4	2	4	4	4	4	5	2	2	4	4	4	4	4	814
18	0	ward	38	1	2	2	4	3	2		4	4	4	4	4	4	4	3	4	4	4	4	5	4	4	4	4	5	4	5	4	4	4	4	815
12	1	OR	30	1	1	2	2	5	2	3	4	4	3	5	4	5	5	5	4	5	4	3	5	5	3	5	5	4	5	5	3	4	4	4	817
18	0	ward	34	2	2	2	4		2		4	4	4	4	3	3	1	2	3	4	4	4	5	4	3	3	5	4	4	2	4	4	3	3	824
18	0	ward	60	2	2	2	5	5	2		4	4	4	4	4	4	4	2	3	4	4	4	4	4	4	3	4	3	3	4	4	4	4	3	825
18	0	ward	44	2	2	2	5	4	2		3	4	4	4	3	4	4	3	4	4	4	4	4	4	4	3	4	3	5	5	4	4	3	4	831
18	0	OR	41	2	2	2	2	6	2		3	3	3	5	5	4	4	3		4	5	3	5	4	4	5	4	3	4	5	5	4	4	4	835
18	0	OR	29	2	1	2	2	7	2		5	4	5	5	5	4	4	4	5	5	5	5	5	5	5	3	4	4	4	5	5	5	4	4	837
18	0	ward	48	2	2	2	3	4	2		2	4	2	4	4	4	2	2	4	2	5	5	1	1	3	2	5	5	4	4	5	3	3	4	838
12	1	OR	25	2	1	1	5	2	2	5	2	5	3	4	5	5	4	5	4	5	4	4	5	5	4	1	3	3	3	3	3	4	4	3	841
12	1	ward	52	2	2	1	5	1	2	3	5	4	3	4	5	5	4	5	3	5	5	4	5	5	4	4	5	4	4	5	4	4	5	4	842
12	1	ward	36	2	2	1	4	1	2	3	3	2	2	4	4	2	1	5	3	2	2	2	5	5	2	5	5	2	4	5	3	3	3	4	844
18	0	OR	35	1	1	2	1	4	2		5	5	4	4	4	2	3	4	4	4	4	4	4	4	3	4	4	2	3	3	5	4	4	4	846
18	0	ward	42	2	2	2	4	4	2		3	4	4	4	4	4	4	3	3	4	4	4	5	1	2	2	4	4	4	4	4	4	3	3	852
12	1	ward	35	2	2	2	4	1	2	3	4	4	2	4	4	4	4	5	4	4	4	3	5	5	5	3	4	4	4	5	4	4	4	4	855
18	0	OR	34	1	1	2	2	6	2		3	4	4	4	4	4	3	2	4	4	2	2	5	5	4	3	4	3	4	4	4	4	3	4	856
12	1	ward	43	2	2		5		2	3	4	4	5	5	5	5	4	2	4	5	4	5	5	5	4	4	5	2	4	5	1	4	4	3	860
12	1	ward	24	2	2	2	1	4	2	3	3	4	2	4	4	2	3	5	4	4	4	4	5	1	3	4	4	3	5	5	3	4	4	4	861
12	0	OR	52	1	2	2	5	7	2	4	5	4	4	4	4	4		4	4	4	4	4	5	4	3	3	4	5	5	4	3	4	4	4	862
18	0	ward	33	2		2	2	5	2		5	4	3	3	4	4	3	3	3	4	3	3	4	3	2	4	5	3	4	5	3	4	4	4	865
12	1	OR	25	2	1	2	3	2	2	5	2	4	3	5	4	3	2	2	3	4	1	4	4	4	4	3	4	2	4	3	4	3	3	3	866
12	1	ward	29	2	2	2	2	4	2	3	4	4	3	4	4	4	3	3	4	3	4	3	4	3	4	2	5	4	5	4	3	4	4	4	867
12	0	OR	50	1	2	2	3	6	2	4	5	5	5	5	5	5	5	5	5	5	5	5	5	5	5	5	5	1	1	5	5	5	4	4	868
18	0	ward	30	2	2	2	2	7	2		4	4	3	4	5	4	5	5	5	3	4	4	5	4	3	4	4	5	5	4		4	4	4	871
12	1	ward	30	1	2	2	3	1	2		4	5	3	4	4	3	2	4	4	4	4	3	5	5	4	2	4	3	5	4	3	4	4	4	874
12	1	OR	34	1	1	2	2	2	2	3	1	1	1	1	1	2	4	1	1	4	2	3	5	1	4	4	2	2	4	2	3	2	1	2	876
18	0	OR	28	1	2	2	1	7	2		4	3	3	4	3	3	2	4	3	4	4	4	5	3	5	4	4	3	2	3	4	4	3	4	878
12	1	OR	30	1	1	1	2	4	2	3	2	2	3	3	2	2	2	3	3	4	4	3	5	3	4	4	3	4	3	5	3	3	2	3	883
18	0	OR	29	2	1	2	2	2	2		4	4	5	5	4	4	4	3	4	5	3	3	4	4	4	3	4	4	4	4	4	4	4	4	885
18	0	ward	28	2	2	2	3	6	2		4	4	4	5	4	4	4	4	3	5	5	5	5	4	3	3	5	4	4	4	5	4	4	4	886
12	1	ward	33	2	2	2	3	1	2	3	4	3	3	4	5	3	3	5	3	4	5	4	5	4	3	1	3	3	3	5	3	4	4	4	892
18	0	ward	47	2	2	2	5	6	2		4	4	4	4	4		4	2	4	4	4	4	3	2	4	4	4	4	4	4	4	4	4	4	896
12	1	OR	45	1	1	1	1	7	2	3	4	5	4	4	4	4	4	4	5	5	5	5	5	5	5	5	5	4	5	5	2	4	4	5	898
18	0	OR	37	2	1	2	1	2	2		3	4	3	3	3	4	3	2	4	5	4	4	4	4	4	4	4	5	5	4	4	4	3	4	900
18	0	ward	27	2		2	2	5	2		4	4	4	4	4	4	4	4	4	5	2	3	3	1	4	2	5	2	4	4	4	4	4	4	901
12	1	ward	40	2	2	2	4	1	2	3	3	2	2	4	4	3	1	4	2	2	3	4	4	4	2	4	3	1	4	2	2	3	3	3	902
12	1	ward	37	2	2	2	4	1	2	3	3	3	2	2	3	4	3	2	2	3	4	4	5	5	3	2	4	3	3	5	4	3	3	3	903
18	0	OR	44	2	2	2	5	7	2		5	5	4	4	5	2	4	5	3	4	5	5	5	5	3	5	4	1	4	4	4	4	4	4	913
12	1	ward	40	2	2	2	4	2	2	3	3	2	2	2	2		3	2	4	3	3	3	3	3	4	3	4	2	3	2	4	3	3	3	922
18	0	ward	53	2	2	2	5		2		2	2	4	3	3	5	3	5	3	3	4	4	5	4	3	3	4	3	3	2	2	3	3	3	924
12	1	ward	31	1	2	1	3	1	2	3	4	2	3	4	4	4	4	2	2	4	3	3	4		4	2	3	4	4	5	4	3	3	4	926
18	0	OR	30	1	1	2	2	2	2		4	4	4	4	4	4	3	3	4	4	4	3	4	5		3	4	4	4	4	4	4	4	4	927
12	1	OR	30	1	2	1	2	7	2	3	4		4	5	5	3	3	4	4	4	4	4	5	4	3	4	4	3	4	5	3	4	4	4	928
12	1	OR	40	1	2	1	2	6	2	5	3	4	2	4	2	4	3	2	3	3	3	3	4	3	3	3	4	2	4	5	2	3	3	3	931
12	1	ward	36	2	2	2	4	1	2	3	4	3	3	3	4	4	4	3	4	4	4	4	5	4	4	3	3	2	5	4	3	4	4	3	934
18	0	ward	50	2	2	2	5	6	2		4	4	4	5	4	4	4	5	4	4	4	4	5	5	4	3	4	4	4	4	4	4	4	4	941
18	0	OR	32	1	1	2	1	7	2		2	2	4	4	4	2	4	2	4	5	5	5	5	4	4	3	4	2	4	4	4	4	3	3	943
12	1	OR	41	1	1	1	4	3	2	3	2	3	2	3	3	2	4	2	4	4	4	4	5	5	5	4	4	5	5	5	4	4	3	4	944
12	1	OR	35	1	1	2	2	4	2	3	4	4	2	4	4	3	3	3	4	3	3	3	5	5	5	3	4	3	5	4	3	4	4	4	946
18	0	OR	62	1	1	1	5	4	2		2	4	5	3	3	5	2	3	4	4	4	4	5	4	4	5	5	2	4	3	2	4	3	4	948
12	1	ward	35	2	2	1	4	1	2	5	4	4	3	2	4	4	4	4	4	2	4	4	4	4	4	4	4	3	4	4	4	4	4	4	951
12	1	OR	53	1	2	1	4	5	2	5	4	4	4	4	4	4	4	2	4	4	4	4	4	5	3	3	4	3	5	5	3	4	4	4	955
12	1	OR	42	1	2	2	4	4	2	5	4	4	4	4	4	4	3	4	5	4	4	4	5	4	4	3	5	3	4	4	3	4	4	4	958
18	0	ward	31	2		2	3	7	2		4	4	4	2	3	3	4	2	4	5	2	3	5	4	4	5	4	4	4	4	4	4	3	4	959
18	0	OR	37	1	1	2	4	6	2		4	4	4	4	4	4	3	4	4	4	3	2	5	4	2	4	4	5	5	3	5	4	4	4	960
18	0	ward	37	2	2	2	4	4	2		4	5	3	5	5	4	3	2	3	4	4	4	3	3	4	4	5	2	2	4	4	4	4	4	961
12	1	ward	44	2	2	2	3	1	2	3	2	2	2	2	3	3	4	3	3	3	3	3	4	2	4	3	4	2	4	4	4	3	3	3	967
18	0	OR	42	1	1	1	3	6	2		4	5	5	5	5	4	4	4	4	5	5	4	5	5	5	5	4	4	3	4	4	4	4	4	971
12	1	OR	37	1	1	1	1	7	2	3	4	4	3	5	5	4	5	3	3	4	4	4	5	5	5	5	4	2	5	5	5	4	4	5	977
12	1	ward		1	2	1	5	1	2	3	5	4	1	4	3	5	2	3	3	4	4	4	5	1	2	4	5	5	4	5	4	4	4	3	980
18	0	ward	55	2	2	2	5	5	2		2	2	4	4	4	2	4	2	4	2	4	4	5	2	4	4	4	2	4	4	4	3	3	3	981
12	1	OR	30	1			4	5	2		4	4	3	2	4	4	5	4	4	3	3	3	5	2	4	3	4	3	5	5	3	4	4	4	984
18	0	OR	47	2	2	2	5	3	2		4	4	4	4	4	5		3	2	4	4	4	5	4	4	2	4	3	2	4	4	4	4	4	987
18	0	ward	49	2	2	2	5	5	2		4	4	4	5	5	3	4	2	5	5	5	5	4	4	5	2	5	5	5	5	1	4	4	5	989
12	0	OR	53	1	1	1	5	6	2	4	2	2	3	3	4	2	3	3	2	4	4	4	5	2	1	5	4	3	3	4	3	3	3	3	991
12	1	ward	36	2	2	2	4	1	2	3	2	4	2	2	4	2	2	4	2	2	4	4	4	4	3	4	4	3	5	5	4	3	3	3	993
18	0	OR	39	1	1	2	2	4	2		3	2	4	4	4	4	4	3	4	4	4	3	5	5	5	4	5	5	5	4	4	4	3	3	999
18	0	ward	57	2	2	2	5	4	2		4	2	4	4	4	4	3	4	4	2	4	4	5	1	2	4	4	4	4	3	4	4	4	4	1004
18	0	OR	50	2	2	1	4	6	2		4	4	5	5	5	5	5	5	4	4	5	5	5	4	4	2	4	4	4	4	5	4	5	5	1008
12	1	OR	26	2	2	2	1	6	2	3	4	2	3	3	4	2	4	3	2	4	4	4	4	3	4	3	3	2	2	5	3	3	3	3	1010
18	0	OR	37	2	2	2	3	6	2		4	3	4	5	4	3	3	5	3	5	5	3	4	4	5	3	4	3	3	3	4	4	4	4	1011
12	1	ward	33	2	2	2	4	1	2	3	4	3	1	2	3	4	3	2	3	3	3	3	4	2	3	3	4	3	4	4	4	3	3	3	1013
12	1	ward	44	2		1	4	1	2	3	4	3	4	4	4	4	4	4	4	3	5	4	4	4	3	3	4	3	4	5	2	4	4	2	1017
12	1	OR	28	1	1	2	1	3	2	3	4	4	5	5	5	4	4	4	5	5	3	5	5	5	3	3	5	1	5	5	4	4	4	4	1023
12	1	OR	44	1	1	1	4	3	2	3	4	4	4	4	3	3	4	2	4	4			4	3	4	4	4	4	4	4	3	4	3	4	1027
18	0	ward	33	2	2	1	4	6	2		4	3	2	4	4	4	4	2	2	1	4	5	5	5	4	2	5	5	2	5	5	4	3	4	1030
12	1	OR	43	2	2	2	5	4	2	5	5	5	3	4	3	2	3	3	4	4	4	4	4	3		4	4	3	4	4	3	4	3	4	1035
12	1	ward	49	2	2	1	4	1	2	3	4	5	2	3	4	4	3	5	3	4	4	5	5	5	5	3	5	2	5	5	5	4	4	5	1039
12	1	ward	28	2	2	2	3	1	2	3	3	4	2	2	4	2	3	4	1	2	4	3	5	5	5	4	4	3	4	5	3	3	3	4	1040
12	1	ward	31	2	2	2	3	1	2		4		3	4	4	4	4	4	4	4	4	4	5	4	3	4	4	3	5	5	3	4	4	4	1041
12	1	ward	40	2	2	2	4	1	2	3	4	4	3	3	4	4	4	3	4	3	4	3	5	2	4	3	4	4	4	5	2	4	4	3	1046
18	0	ward	24	2	2	2	3	6	2		5	4	3	4	5	3	4	4	4	3	5	5	4	3	3	4	5	5	5	5	4	4	4	4	1048
18	0	OR							2		3	3	2	2	2	1	2	1	3	1	3	3	5	2	3	5	2	3	3	3	2	3	2	2	1060
12	1	ward	55	2	2	2	5	2	2		4	3	2	4	4	4	2	4	2	4	4	3	4	3	4	2	4	4	4	4	3	3	4	4	1061
12	1	ward	45	2	2	1	5	1	2	5	4	2	3	4	4	2	1	4	3	2	3	4	5	5	1	5	4	1	4	5	3	3	3	3	1063
12	1	OR				1	2	6	2	3	3	2	1	1	2	4	2	2	1	3	3	3										2	2		1067
18	0	ward	24	2	2	2	1	6	2		4	4	4	4	4	4	4	4	4	2	4	4	4	3	3	3	4	4	3	4	4	4	4	4	1071
18	0	ward	51	1	1	1	5	4	2		4	4	5	3		4	3	4	5	5	3	4	5	4	3	5	4	2	5	5	3	4	4	4	1072
12	1	ward	33	2	2	1	4	1	2	3	4	4	3	4	5	4	4	4	4	4	4	3	5	5	3	4	4	3	4	4	3	4	4	4	1075
18	0	ward	27	2	2	2	3	6	2		3	4	4	5	3	5	3	4	4	2	4	5	4	4	3	4	4	5	3	3	4	4	4	4	1077
18	0	ward	22	2	2	2	1	7	2		3	4	2	4	4	4	3	4	2	2	4	5	4	4	3	4	4	3	2	4	4	3	4	3	1080
18	0	OR	44	1	1	2	4	4	2		2	2	2	2	1	2	1	2	1	2			2		2	3	3	1	2	2	2	2	2	2	1086
12	1	OR	34	1	1	1	3	4	2	3	5	5	5	5	5	5	4	5		5	5	5	5	5	3	3	5	2	5	5	4	5	5	4	1087
18	0	ward	39	1	2	1	5	2	2		5	5	3	4	3	5	4	3	3	4	5	4	2	1	4	4	4	5	5	4	4	4	4	3	1089
18	0	ward	56	1	2	2	5	7	2		5	4	4	4	4	4	4	4	4	4	5	4	4	5	4	4	4	3	4	4	4	4	4	4	1090
18	0	ward	50	2	2	2	5	2	2		3	5	4	5	3	5	4	4	4	5	5	5	3	3	4	3	5	5	5	5	5	4	4	5	1092
18	0	OR	39	2	1	2	4	3	2		4	4	5	5	4	3	4	3	4	5	2	2	4	5	5	3	4	2	4	4	4	4	4	4	1093
18	0	OR	34	1	1	2	2	5	2		4	4	4	5	5	4	3	4	4	4	4	3	5	4	4	3	5	4	5	4	5	4	4	4	1094
12	1	ward	45	2	2	1	4	2	2	3	5	4	1	3	3	4	3	2	2	3	3		4	1	2	4	3	4	4	3	3	3	3	3	1098
18	0	ward	39	1	1	1	4	7	2		4	4	4	4	4	4	4	4	4	4	4	4	4	4	3	3	4	4	2	4	4	4	4	4	1100
12	1	ward	26	2	2	2	1	1	2	3	4	3	3	4	5	4	3	5	4	4	5	4	5	2	4	1	3	3	4	5	4	4	4	4	1101
12	1	ward	40	2	2	2	4	1	2	3	2	1	1	2	4	2	1	4	1	1	3	2	5	4	1	5	4	1	5	5	1	3	3	4	1103
12	1	ward	61	2	2	1	5	1	2	3	5	5	4	4	5	5	4	4	4	5	5	5	4	3	4	3	3		5	4	2	4	5	4	1104
12	1	ward	34	1	2	2	3	3	2	3	4	3	2	3	4	4	4	3	4	4	4	5	5	5	4	4	4	5	4	5	4	4	4	3	1106
12	1	ward	53	2	2	2	4	1	2	3	3	3	2	3	4	4	4	4	4	3	4	4	5	4	4	3	5	2	4	5	4	4	4	4	1107
12	1	OR	27	2	1	2	1	2	2	3	4	4	4	4	4	3	3	3	2	3	3	3	5	4	3	3	4	3	4	5	3	4	3	2	1109
12	1	OR	43	1	1	1	3	7	2	3	2	4	1	5	4	5	2	3	1	4	2	4	5	2	1	2	5	2	3	5	1	3	3	4	1111
12	1	ward	33	2	2	1	3	1	2		3	3	4	4	4	3	3	3	3	3	4	3	5	4	3	3	4	3	3	3	3	3	3	4	1113
12	1	OR	44	2	2	2	4	4	2		2	2	2	2	1	1	2	4	3	4	4	4	4	4	5	2	4	4	2	5	2	3	2	3	1118
12	1	ward		2	2	2	4	1	2	5	3	2	2	4	4	4	4	4	2	3	4	5	5	5	4	3	3	2	4	3	3	3	3	4	1121
18	0	ward	29	2	2	2	2	7	2		4	4	4	4	3	5	4	4	3	3	4	5	4	4	3	2	4	4	4	5	4	4	4	4	1124
12	1	OR	48	1	1	1	5	4	2	3	5	5	3	3	3	3	4	4	5	4	4	4	5	4	4	4	4	3	3	5	3	4	4	3	1127
12	1	ward	44	2	2	2	5	1	2	3	4	2	4	3	4	2	2	3	3	1	4	4	4	4	3	3	4	3	5	4	3	3	3	4	1129
12	1	OR	43	1	1	1	4	2	2	3	5	2	4	4	4	4	4	3	4	5	5	3	5	4	4	2	4	5	5	5	4	4	4	3	1130
12	1	OR	42	1	2	2	3	6	2	3	2	2	2	4	4	3	1	4	3	5	5	5	5	4	2	1	4	4	3	3	3	3	3	4	1134
18	0	ward	30	2	2	2	2	5	2		4	4	4	4	5	5	4	4	5	5	5	5	5	5	4	4	5	5	5	1	5	4	4	4	1138
12	1	ward	37	2	2	2	4	1	2	3	3	3	2	3	3	3	3	4	3	3	4	4	5	5	4	5	5	3	5	4	3	4	3	4	1139
18	0	OR	42	2	1	2	4	2	2		4	4	4		4	4	4	4	4	4	4	4	5	4	5	5	4	4	4	4	4	4	4	4	1142
18	0	OR	31	1	1	2	3	6	2		4	4	4	4	4	5	4	4	4	4	4		5	5		5	4	2	4	4	4	4	4	4	1144
12	1	ward	47	2	2		5	1	2		4	4	2	4	4	4	3	3	3	4	4	4	5	5	4	4	4	2	5	5	3	4	4	4	1148
12	1	ward	40	2	2	2	4	1	2	3	4	4	2	2	2	2	3	2	1	2	2	3	5	5	3	2	4	3	5	5	3	3	3	3	1149
12	1	OR			1		4	5	2	5	5	5	3	4	4	3	4	2	4	4	4	4	4	4	4	3	4	4	3	5	3	4	4	4	1156
12	1	ward	36	1	2	1	4	1	2	5	4	3	4	4	5	5	4	5	4	2	5	5	5	3	4	5	5	3	5	5	3	4	4	4	1158
12	1	OR	29	1	1	2	1	3	2	3	4	3	4	4	5	5	4	4	4	5	2	2	4	4	5	3	4	2	4	4	2	4	4	4	1159
18	0	ward	46	2	2	2	4	5	2		4	4	4	4	3	2	4	4	4	3	4	3	2	2	3	3	4	5	2	4	4	3	3	3	1160
12	1	OR	43	1	1	1	4	5	2	3	5	5	5	5	5	5	4	4	5	5	5	5	5	4	4	5	5	1	1	5	5	4	4	4	1162
12	1	OR	48	2	2	1	5	5	2	3	4	4	4	5	5	5	5	4	4	4	4	4	5	4	4	2	4	4	4	5	4	4	4	4	1163
12	1	OR	26	2	1	2	1	2	2	3	3	2	3	4	4	3	3	2	2	2	2	3	5	4	3	2	3	3	4	4	3	3	3	3	1166
18	0	OR	27	2	2	2	1	4	2		4	4	5	5	5	4	3	5	4	5	5	4	5	5	4	4	4	4	4	4	4	4	4	4	1167
12	1	OR	57	1	2	1	5	5	2	5	5	2	5	5	5	4	5	5	5	4	5	5	5	2	1	5	5	5	5	5	3	4	4	5	1173
12	1	ward	29	2	2	1	3	3	2	3	3	4	2	4	4	3	4	4	2	4	4	4	4	4	3	4	4	2	4	4	4	4	3	4	1176
12	1	OR	35	2	1	2	4	5	2	3	4	4	5	3	4	4	3	3	3	5	4	3	4	5	4	4	4		4	5	3	4	4	4	1177
12	1	OR	30	1	1	2	1	4	2	5	4	4	3	4	3	3	4	3	4	4	4	4	5	4	3	2	4	3	5	5	3	4	3	4	1180
12	1	OR	52	1	1	1	5	4	2	5	3	3	2	3	3	3	3	3	4	3	3	3	3	3	2	1	2	3	3	5	3	3	3	3	1183
12	1	OR	27	2	1	2	1	2	2	3	5	4	5	5	5	5	5	4	5	5	5	5	5	5	4	2	5	1	5	5	2	4	5	4	1185
12	1	OR	40		2	2	1	4	2	3	3	3	2	2	2	2	2	2	2	3	2	2	2	3	1	1	2	5	2	1	2	2	2	3	1187
18	0	ward		2	2	2	4	5	2		2	2	2	2	3	1	2	2	1	4			5	4	1	4	5	1	4	2	2	3	2	3	1190
12	1	OR	29	1	1	2	1	3	2	5	4	4	5	4	5	2	3	1	4	3	4	3	5	5	3	4	4	4	4	4	2	4	3	3	1193
12	1	ward	24	2	2	2	1	1	2	3	3	4	4	4	3	2	4	4	2	3	4	5	4	2	3	1	2	2	5	5	4	3	3	5	1196
12	1	OR	45	1	1	2	4	5	2	5	2	3	3	3	3	2	3	2	4	4	3	3	4	2	3	3	4	3	4	3	3	3	3	4	1197
12	1	ward	40	2	2	2	4	1	2		4	4	2	3	3	4	3	3	2	3	4	3	4	4	4	3	4	3	4	4	3	3	3	4	1202
18	0	ward	27	2	2	2	3	7	2		5	4	4	5	5	4	4	5	4	4	4	5	5	4	3	2	5	4	4	4	4	4	5	4	1206
18	0	OR	35	2	2	2	4	6	2		4	4	4	3	4	4	2	2	2	4	5	3	5	4	2	5	4	2	4	4	4	4	3	4	1207
18	0	ward	48	2	2	2	5	6	2		3	5	4	4	4	3	2	2	3	2	4	4	4	3	2	3	4	3	4	4	4	3	3	4	1210
18	0	OR	42	2	1	2	4	6	2		4	4	4	3	4	1	3	4	4	5	5	3	5	5	5	2	4	5	4	4	3	4	4	4	1218
18	0	ward							2		4	4	2	2	4	3	4	1	4	2	5	4	5	5	3	2	5	2	4	4	4	3	3	3	1219
12	1	OR		1	1	1	5	2	2		5	5	5	4	4	4	4	3	4	4			5	5	5	5	5	1	2	5	4	4	4	4	1222
12	0	OR	48	1	1	1	4	4	2	4	4	3	4	4	2	4	3	3	4	5	5	5	5	5	4	3	5	5	5	4	4	4	3	4	1223
18	0	OR	33	2	1	2	2	2	2		5	5	5	5	5	5	3	3	4	5	5	5	3	3	3		5	2	5	5	4	4	5	4	1225
18	0	OR	32	2	1	2	3	7	2		4	4	4	3	4	4	5	4	5	5	5	3	5	4	5	3	4		4	5		4	4	5	1226
18	0	ward	54	2	2	2	5	5	2		4	4	4	4	4	4	4	4	4	4	4	4	4	4	3	3	5	3	4	4	4	4	4	4	1233
18	0	OR	33	2	1	2	2	2	2		4	5	5	5	4	3	4	5	5	5	5	3	5	5	4	3	5	3	4	5	5	4	4	5	1237
18	0	ward	52	2	2	1	5	2	2		5	5	4	5	5	5	4	4	4	5	5	5	5	4	5	2	5	3	4	4	5	4	5	5	1239
18	0	OR	39	1	1	2	2	7	2		2	2	3	3	3	3	4	2	2	3	3	3	5	2	4	3	4	5	3	2	3	3	2	3	1243
18	0	ward	36	2	2	2	4	4	2		1	2	4	5	2	2	2	4	2	1	4	5	2	2	4	3	4	5	2	2	4	3	2	3	1247
12	1	OR	36	1	1	1	3	2	2	3	5	3	5	4	4	4	4	1	4	5	5	5	5	5	3	4	4	1	5	5	5	4	3	5	1249
18	0	ward	34	2	2	2	4	5	2		4	3	4	3	4	4	3	4	3	3	4	3	4	4	4	4	4	3	4	4	4	4	4	4	1251
18	0	ward	25	1	2	2	2	7	2		4	4	4	5	4	5	2	4	2	1	4	4	4	4	3	2	4	4	5	2	2	3	4	4	1252
18	0	ward	40	2	2		4	2	2		4	5	5	4	5	4	4	5	4	5	5	5	5	5	3	4	5	5	5	5	5	5	5	5	1253
18	0	OR	46	2	2	2	5	2	2		4	4	4	4	4	4	4	4	4	4	4	4	5	4	4	4	5	5	5	5	5	4	4	5	1257
18	0	ward	39	1	1	2	3	5	2		5	4	5	5	5	4	4	4	5	3	4	4	4	4	4	4	4	5	5	4	4	4	4	4	1259
18	0	OR	32	2	1	2	3	2	2		4	4	5	4	3	2	4	4	4	5	5	4	5	5	3	4	4	3	4	4	4	4	4	4	1260
18	0	ward	46	2	2	2	5	5	2		2	4	5	5	4	4	4	2	4	4	4	4	5	4	4	3	5	3	3	4	5	4	3	4	1261
18	0	ward	29	2	2	2	3	4	2		4	4	3	2	4	2	3	2	4	4	4	4	5	3	4	2	4	2	5	2	3	3	3	4	1271
18	0	OR	38	2	1	1	2	2	2		4	4	4	4	4	2	3	3	4	5	5	5	5	5	5	2	4	4	4	4	4	4	4	4	1274
18	0	OR	41	1	2	1	5	2	2		4	4	4	3	4	4	3	3	2	3	4	4	5	3	4	3	4	4	4	4	4	4	4	4	1278
18	0	ward	47	2	2	2	5	6	2		4	3	4	4	4	4	4	4	4	4	4	4	5	4	4	2	4	5	5	4	4	4	4	4	1280
18	0	ward	54	1	2	2	5	6	2		2	2	1	1	1	3	2	4	1	1	4	4	4	2	2	2	2	3	1	2	2	2	2	3	1283
18	0	OR	29	2	1	2	2	5	2		4	3	4	3	3	4	3	3	3	4	3	4	5	4	4	4	4	2	3	2	4	3	3	4	1291
18	0	ward	53	2	2		5	4	2		4	5	4	5	5	2	3	4	4	4	5	5	5	4	2	4	4	5	5	4	4	4	4	3	1294
18	0	ward	53	2	2	1	3	3	2		4	4	4	4	4	4	4	4	4	4	4	4	4	3	4		4	5	4	4	4	4	4	4	1297
12	1	OR	49	1	1	1	5	2	2							5	5	5	5	5	5		5	5	5		5	5	5	5	5	5	5	5	1305
18	0	OR	49	1	1	1	1	3	2		5	5	5	5	5	5	5	4	5	5	5	4	5	5	5	1	5	5	5	5	5	5	5	5	1306
12	1	ward	40	2	2	2	5	1	2	5	4	3	2	3	5	2	4	1	3	3	4	4	4	4	3	4	4	2	4	4	2	3	3	3	1308
18	0	ward	23	2	2	2	2	6	2		3	3	2	2	3	3	4	2	4	4	4	4	4	4	3	3	5	3	3	4	4	3	3	2	1309
18	0	ward	42	2	2	2	4	4	2		3	2	2	2	3	3	2	2	2	2	3	2	4	4	3	4	5	1	3	2	2	3	3	3	1315
18	0	OR	28	1	1	2	1	2	2		2		3	4	5	2	3	2	2	4	3	3	4	3		2	3	3	4	3	3	3	3	2	1317
18	0	OR	33	2	1	2	2	2	2		3	4	4	4	4	4	4	3	4	4	4	4	4	4	5	4	3	5	5	2	4	4	4	4	1318
18	0	OR	42	1	1	2	2	7	2		5	5	5	5	5	4	5	5	5	4	4	4	5	5	5	4	5	4	5	5	4	5	5	5	1320
18	0	OR	31	2	2	2	1	7	2		4	5	5	4	5	5	5	5	5	5	5	4	5	4	4	3	4	5	4	3	5	4	5	4	1325
18	0	ward	27	2	2	2	1	7	2		3	4	4	2	4	3	4	2	4	4	5	3	4	4	3	4	5	4	4	4	3	4	3	3	1328
18	0	OR	29	2	1	2	2	6	2		4	4	5	5	5	4	4	4	4	4	4	4	5	5	5	4	4	4	5	4	4	4	4	4	1331
12	1	OR	60	1	2	2	5	5	2	5	3	2	2	4	3	3	4	2	4	4	4	4	4	4	4	3	4	4	4	4	3	3	3	4	1335
12	1	ward	24	1	2	1	1	1	2		4	3	4	4	4	4	4	4	4	3	3	3	4	4	4	4	3	2	4	5	4	4	4	4	1337
18	0	ward	26	2	2	2	3	6	2		4	2	2	3	4	4	3	2	3	2	5	5	4	5	4	5	4	2	2	5	5	4	3	4	1340
18	0	ward	27	2	2	2	3	7	2		4	2	4	4	4	4	4	2	4	2	4	4	4	2	4	4	4	4	4	4	4	4	3	4	1343
18	0	OR	48	1	1	1	3	3	2		4	3	5	4	3	4	4	3	4	5	5	4	5	5	5	3	4	5	5	4	5	4	4	4	1345
18	0	ward	26	2					2		2	2	2	3	2	4	1	1	4	5	4	5	3	1	2	1	4	4	4	5	2	3	2	3	1348
12	0	ward	31	2	2	2	3	4	2	4	3	3	4	4	3	4	4	3	4	4	4	4	3	4	3	4	4	4	4	4	4	4	3	4	1351
18	0	OR	41	1	1	1	3	4	2		4	4	4	4	4	4	4	4	4	4	4	4	5	5	5	4	4	5	5	5	4	4	4	3	1352
18	0	ward	60	2	2	2	5	6	2		4	4	5	5	5	4	4	4	4	4	4	4	4	4	5	4	4	5	5	5	5	4	4	4	1357
18	0	ward	34	2	2	1	2	2	2		4	2	4	4	5	5	3	3	2	1	4	2	5	2	4	3	3	5	3	2	4	3	4	3	1358
18	0	ward	48	1	2	2	5	6	2		4	2	5	4	2	4	3	3	2	4	4	2	4	3	4	3	4	3	2	4	3	3	3	4	1364
18	0	ward	33	2	2		4	6	2		4	5	4	4	5	4	5	4	4	4	4	5	3	4	3	2	5	5	5	4	4	4	4	4	1366
12	1	OR	33	1	1	1	2	3	2	3	4	4	2	3	3	2	4	2	4	4	4	2	5	5	5	4	4	4	4	5	4	4	3	4	1369
12	1	OR	29	2	1	2	1	2	2	3	4	4	4	5	3	2	3	3	4	4	4	4	4	5	4	5	4	4	4	3	4	4	3	4	1371
18	0	OR	30	2	2	2	4	6	2		4	3	3	3	2	3	2	3	2	3	4	4	4	4	2	4	3	3	2	2	3	3	3	3	1373
12	1	OR	34	2	1	1	3	2	2	3	3	3	4	4		4	5	4	4	4	4	4	5	4	4	4	4	4	4	4	2	4	3	4	1376
18	0	ward	33	2	2	2	4	5	2		4	3	3	3	4	4	3	3	4	2	4	3	3	2	4	3	4	4	5	5	3	3	4	3	1378
18	0	ward	29	1	2	2	3	6	2		4	4	4	4	5	4	4	4	4	3	5	4	4	4	4	4	4	5	4	3	4	4	4	4	1382
12	1	OR	44	1	1	1	4	3	2	5	5	5	4	4	5	4	4	4	5	5	5	5	5	4	4	4	4	5	5	5	4	5	5	5	1384
12	1	ward	30	2	2	2	3	1	2	3	3	4	2	4	3	3	1	2	1	2	2	4	5	1	3	4	3	5	5	1	2	3	3	3	1389
12	1	ward	35	2	2	2	4	1	2	3	4	2	2	3	4	2	1	4	3	4	4	2	5	1	2	4	4	5	4	5	1	3	3	3	1390
18	0	OR	35	1	1	2	3	3	2		4	4	5	4	4	5	4	3	5	5	5	5	5	4	5	5	5	5	5	5	5	5	4	4	1391
12	1	OR	26	2	1	2	1	3	2	5	4	4	4	4	2	2	4	2	4	4	4	4	4	5	3	2	3	4	4	5	3	4	3	4	1393
18	0	OR	33	2	1	2	3	2	2		3	4	4	4	2	2	4	2	3	4	4	3	4	4	4	3	4	4	4	3	4	3	3	4	1394
12	1	ward	36	2	2	2	4	1	2	3	3	2	2	4	4	4	3	4	4	2	4	3	5	1	4	4	4	4	4	4	4	3	4	4	1397
12	1	OR	30	2	1	2	2	4	2	3	4	4	3	4	4	1	3	4	4	4	3	3	5	5	3	3	4	5	5	5	4	4	4	4	1401
12	1	OR	34	1	1	1	3	7	2	3	5	4	4	5	5	4	4	5	4	4	4	4	5	4	4	4	5	4	5	5	4	4	4	5	1411
12	1	ward	35	2	2	1	3	1	2		4	4	2	5	4	3	2	4	3	5	4	4	5	4	2	4	4	2	4	5	4	4	4	4	1415
12	1	ward	48	2	2	1	5	1	2	5	4	2	3	2	4	2	1	4	3	2	3	4	5	5	1	4	4	1	4	5	3	3	3	3	1421
18	0	ward	54	1	2	2	4		2		4	4	4	4	4	4	5	5	5	4	4	4	4	4	4	4	4	4	4	5	5	4	4	4	1422
12	1	ward	45	1	2	2	4		2	3	1	1	3	4	5	4	4	5	4	4	5	4	5	3	4	2	5	4	3	4	4	4	3	4	1423
12	1	ward	40	1	2	2	3	1	2	3	4	4	2	4	3	4	2	4	3	4	2	3	4	3	2	3	4	1	4	5	4	3	4	4	1426
12	1	OR	33	1	1	1	3	4	2	3	4	4	4	3	4	2	5	2	4	4	4	4	5	5	5	4	5	5	5	5	1	4	3	4	1427
12	1	OR	56	2	2	1	5	2	2	3	4	4	4	4	3	4	4	4	3	3	4	4	4	4	3	3	4	3	5	4	3	4	4	4	1431
18	0	ward	40	2	2	2	4	6	2		4	4	5	4	4	4	4	3	4	4	4	4	4	4	4	2	4	4	4	4	4	4	4	4	1436
18	0	ward	26	2	2	2	2	6	2		4	2	3	2	4	4	4	2	4	4	5		4	5		3	4	2	4	2	3	3	3	3	1439
18	0	OR	54	1	1	1	3	4	2		5	5	5	4	4	5	4	4	4	5	5	5	5	5	5	4	5	5	2	5	5	5	5	5	1441
18	0	ward	47	2	2	1	4	5	2		4	4	4	4	4	4	3	4	4	4	4	4	5	3	3	3	4	5	4	4	4	4	4	4	1442
18	0	ward	53	2	2	2	5	5	2		3	3	4	4	3	4	4	3	3	3	3	3	4	3	4		4	4	5	1	4	3	3	3	1444
18	0	ward	38	2	2	2	4	4	2		4	4	4	5	3	2	3	4	4	3	4	4	5	5	5	2	5	3	4	3	5	4	4	4	1446
18	0	ward	27	2	2	2	3	7	2		4	4	4	4	3	3	3	4	4	4	4	4	4	4	4	4	4	3	3	3	4	4	4	3	1447
18	0	OR	43	1	1	2	4	2	2		5	5	4	4	4	4	4	4	4	3	4	4	5	5	5	5	5	5	3	4	4	4	4	4	1448
18	0	OR	32	1	2	1	3	5	2		5	5	5	5	2	5		5	4	4	4		4	4	3	4	4	2	2	4	5	4	4	4	1449
18	0	OR	62	2	2	2	5	5	2		5	5	5	5	4	4	5	2	4	4	4	3	5	5	5	2	4	4	2	4	5	4	4	5	1457
18	0	ward	47	1	2	2	5	7	2		4	3	4	4	3	4	3	3	4	3	4	5	4	3	3	2	4	4	4	3	4	4	3	3	1462
12	1	ward	23	2		2	1	1	2	3	2	2	1	4	4	4	2	4	1	3	4	2	4	2	1	5	3	2	4	3	2	3	3	2	1468
18	0	OR		1		2	3	7	2		3	4	4	3	4	4	3	3	3	4	4	4	4	4	4	3	4	2	3			4	3	3	1469
18	0	OR		1	1	1	5	5	2		4	4	4	3	3	3	3	2	3	3	4	3	5	5	4	2	4	4	5	5	5	4	3	5	1470
12	1	OR	22	2	2	2	1	1	2	3	4	2	4	4	4	4	4	4	4	3	5	4	5	3	4	4	4	3	4	4	3	4	4	4	1474
18	0	ward	35		2	2	4	4	2		4	4	4	4	3	4	4	3	5	5	5	5	3	4	5	3	4	4	4	5	4	4	4	4	1478
18	0	ward	30	2	2	2	5	6	2		4	5	4	4	5	4	5	4	3	4	4	4	5	4	4	4	5	3	4	5	1	4	4	3	1483
12	1	OR	49	1	1	1	4	7	2	3	5	5	3	5	4	4	4	5	5	4	4	3	4	4	4	5	5	2	4	5	3	4	5	4	1484
18	0	ward	48	2	2	2	5	6	2		4	4	4	5	5	5	4	3	4	3	5	4	4	3	3	5	4	2	4	3	4	4	4	3	1485
18	0	ward	47	2	2	2	5	6	2		4	4	4	4	4	4	4	4	4	4	4	4	4	4	4	4	4	4	4	4	2	4	4	4	1487
18	0	ward	50	1	2	2	5	7	2		4	4	2	2	4	3	4	4	3	3	2	2	5	4	1	4	4	2	1	3	3	3	4	2	1497
12	0	OR	50	1	1	1	5	5	2		5	4	5	5	5	5	4	4	5	5	4	5	5	5	5	2	4	5	3	5	5	5	5	5	1500
18	0	ward	31	1	2	2	3	4	2		3	4	2	2	2	4	2	2	3	2	4	4	2	2	2	4	4	3	2	2	4	3	3	4	1501
18	0	ward	45	2	2	2	5	4	2		4	4	4	4	4	4	3	3	4	3	4	4	4	3	2	4	5	4	4	4	4	4	4	4	1512
18	0	ward	25	2	2	2	2	7	2		3	2	3	2	4	4	2	4	3	1	4	4	5	2	2	5	4	1	5	3	2	3	3	3	1517
18	0	OR	48	1	1	1	2	5	2		4	4	4	4	4	4	2	4	4	4	4	3	5	4	5	5	5	3	3	2	4	4	4	4	1518
12	1	OR	37	1	1	1	4	3	2	3	4	4	4	5	5	5	5	3	4	4	4	4	5	5	3	3	5	4	4	5	4	4	4	4	1521
12	1	OR	26	1	1	2	2	3	2	3	4	4	5	5	4	4	5	4	4	5	5	5	5	4	4	3	4	2	5	5	5	4	4	5	1522
12	0	OR	57	1	2	2	5	5	2	4	4	3	3	4	4	4	4	5	4	4	4	4	5	3	5	2	4	5	5	5	5	4	4	4	1524
18	0	ward	28	2	1	2	2	6	2		3	4	4	3	5	5	3	5	3	5	1	4	2	1	2	2	2	4	5	2	3	3	4	3	1530
